# Supplementary material for: Overrepresentation of Germline Immune-Related Gene Variants in Patients with Acquired Bone Marrow Failure
Source: J Clin Immunol. 2025 Nov 5;45(1):150. doi: 10.1007/s10875-025-01951-6 (PMC12586405; doi:10.1007/s10875-025-01951-6)
Supplement: Supplementary file 1 — Supplementary Material 1(XLSX72.3 KB) [file 10875_2025_1951_MOESM1_ESM.xlsx]

## Sheet: Table S4_final
Table S4. The full list of pathogenic/likely pathogenic somatic gene variants and their characteristics. SNV, single nucleotide variation; AD, autosomal dominant; AR, autosomal recessive; XL, X-linked; HGVS; Human Genome Variation Society nomenclature.
Sample	Gene	Variant Classification	Position	Type	HGVS	Coding Impact	Inheritance	Variant Allelic Frequency	Population Frequency	ACMG rules	ClinVar
1AA	ASXL1	Likely pathogenic	chr20:31022903 G⇒A	SNV	NM_015338.6:c.2388G>A(p.Trp796Ter)	nonsense	N/A	0.10	N/A	PVS1 Very Strong; PM2 Moderate	N/A
1AA	COL4A3,MFF-DT	Pathogenic	chr2:228110671 G⇒A	SNV	NM_000091.5:c.326G>A(p.Gly109Asp)	missense	AD/AR	0.47	N/A	PVS1 Very Strong; PM2 Moderate; PM1 Strong; PP2 Supporting	N/A
1AA	MOSMO	Pathogenic	chr16:22019729_0 insAG…CA (42)	Insertion (42)	NM_001164579.2:c.106+1_106+2insAGCACTCACTGTGGGCCTCGTGCGACAGTGTCAAACAATCCA	splicing	N/A	0.14	N/A	PVS1 Very Strong; PM2 Strong	N/A
1AA	PLEKHO1	Likely pathogenic	chr1:150123195 delAAAAA	Deletion (5)	NM_016274.6:c.124_128del(p.Lys42ProfsTer14)	frameshift	N/A	0.13	N/A	PVS1 Very Strong; PM2 Strong	N/A
2AA	BCLAF1	Likely pathogenic	chr6:136594327_8 insTT…AG (18)	Insertion (18)	NM_014739.3:c.1853-3_1853-2insCTTGGTTCATCATGTTAA	splicing	N/A	0.11	N/A	PM4 Strong; PM2 Moderate; PP3 Supporting	N/A
2AA	LRRC37A3,ENSG00000265218	Likely pathogenic	chr17:62893296 C⇒T	SNV	NM_199340.4:c.80G>A(p.Trp27Ter)	nonsense	N/A	0.12	N/A	PVS1 Very Strong; PM2 Strong	N/A
2AA	SORL1	Likely pathogenic	chr11:121367626 TG⇒CA	Substitution (2&rarr;2)	NM_003105.6:c.807_808delTGinsCA(p.Glu270Lys)	missense	N/A	1.0	N/A	PM2 Strong; PS1 Moderate; PP3 Supporting	N/A
4AA	QRICH2	Likely pathogenic	chr17:74283882 T⇒C	SNV	NM_032134.2:c.3397A>G(p.Arg1133Gly)	missense	AR	0.42	0.000306192	PVS1 Very Strong; PM2 Moderate	N/A
4AA	SYNGAP1	Likely pathogenic	chr6:33419606_7 insGCCCCCCC	Insertion (8)	NM_006772.3:c.3955_3956insGCCCCCCC(p.Ala1319GlyfsTer73)	frameshift	AD	0.11	N/A	PVS1 Very Strong; PM2 Moderate	N/A
5AA	ADGRA1	Likely pathogenic	chr10:134906497 delGT…CT (122)	Deletion (122)	ENST00000607359.1:c.1828_1949del(p.Cys610ProfsTer16)	frameshift	N/A	0.25	N/A	PVS1 Very Strong; PM2 Moderate	N/A
5AA	AMOTL2	Likely pathogenic	chr3:134084660 C⇒G	SNV	NM_016201.4:c.1278G>C(p.Gln426His)	missense	N/A	0.49	0.00234484	PVS1 Very Strong; PM2 Moderate	N/A
5AA	DNAAF1	Likely pathogenic	chr16:84203664 delAG…CA (156)	Deletion (156)	ENST00000334315.5:c.1225+47_1239del	splice junction loss	AR	0.14	N/A	PVS1 Very Strong; PM2 Moderate	N/A
5AA	ELL	Likely pathogenic	chr19:18583717 delAAA	Deletion (3)	NM_006532.4:c.136-7_136-5del	splicing	N/A	0.10	N/A	PM4 Strong; PM2 Moderate; PP3 Supporting	N/A
5AA	MFF	Pathogenic	chr2:228220478 G⇒A	SNV	NM_020194.5:c.897+1G>A	splicing	AR	0.16	0.00010234	PVS1 Very Strong; PM2 Strong	N/A
5AA	SEMA3A	Pathogenic	chr7:83634712 CA⇒TG	Substitution (2&rarr;2)	NM_006080.3:c.1302_1303delTGinsCA(p.Val435Ile)	missense	AD	0.41	N/A	PM1 Strong; PS1 Moderate; PM2 Supporting; PP3 Supporting	N/A
5AA	TLK2	Pathogenic	chr17:60685478 C⇒T	SNV	NM_006852.6:c.2048C>T(p.Pro683Leu)	missense	AD	0.38	0.00000797633	PM1 Strong; PM2 Strong; PP2 Supporting; PP3 Supporting	N/A
6AA	ASPHD2,HPS4	Likely pathogenic	chr22:26840650 A⇒G	SNV	NM_001349904.2:c.1966T>C(p.Ter656Glnext*9)	stopLoss	AR	0.43	N/A	PM4 Very Strong; PM2 Supporting; BP4 Supporting	N/A
6AA	CCDC40	Likely pathogenic	chr17:78064141 delAA…AC (60)	Deletion (60)	NM_001243342.1:c.3040_*6del	stopLoss	AR	0.66	N/A	PM4 Very Strong; PM2 Supporting; BP4 Supporting	N/A
7AA	ASXL1	Pathogenic	chr20:31022443_4 insG	Insertion (1)	NM_015338.6:c.1934dup p.Gly646TrpfsTer12	frameshift	AD	0.10	0.000525	PVS1 Very Strong; BP6 Supporting	Pathogenic/Likely pathogenic
7AA	FRG1BP,FRG1DP	Likely pathogenic	chr20:29628226 G⇒A	SNV	ENST00000278882.3:c.229-1G>A	splicing	N/A	0.10	0.00689706	PVS1 Strong	N/A
7AA	PRAM1	Likely pathogenic	chr19:8564433 delCA…GG (22)	Deletion (22)	NM_032152.5:c.238_259del(p.Pro80ArgfsTer38)	frameshift	N/A	0.20	0.00336296	PVS1 Strong; PM2 Supporting	N/A
7AA	PRAM1	Likely pathogenic	chr19:8564459 delTCAGTGAC	Deletion (8)	NM_032152.5:c.226_233del(p.Val76ProfsTer9)	frameshift	N/A	0.20	0.00385882	PVS1 Strong; PM2 Supporting	N/A
8AA	CUX1	Likely pathogenic	chr7:101882638 C⇒T	SNV	NM_181552.4:c.3661C>T(p.Gln1221Ter)	nonsense	AD	0.26	N/A	PVS1 Strong; PM2 Supporting	N/A
8AA	ETV6	Pathogenic	chr12:12037501 C⇒T	SNV	NM_001987.5:c.1132C>T(p.Arg378Ter)	nonsense	AD/AR	0.42	N/A	PVS1 Strong; PM2 Supporting	Likely Pathogenic
8AA	F7	Pathogenic	chr13:113771857 C⇒T	SNV	NM_019616.4:c.686C>T(p.Ala229Val)	missense	AD/AR	0.42	0.0000198934	PP3 Strong; PM1 Strong; PM2 Supporting	Uncertain significance
8AA	GMPS	Likely pathogenic	chr3:155632223_4 insT	Insertion (1)	NM_003875.3:c.904dup(p.Ser302PhefsTer14)	frameshift	N/A	0.17	N/A	PVS1 Strong; PM2 Supporting	N/A
12AA	DNMT3A	Likely pathogenic	chr2:25467190 C⇒T	SNV	NM_022552.5:c.1685G>A(p.Cys562Tyr)	missense	AD	0.26	0.00000428368	PP3 Strong; PM1 Strong; PM2 Supporting	N/A
12AA	FRG1BP,FRG1DP	Likely pathogenic	chr20:29628226 G⇒A	SNV	ENST00000278882.3:c.229-1G>A	splicing	N/A	0.10	0.00689706	PVS1 Strong	N/A
12AA	HCG4P5,HLA-A	Likely pathogenic	chr6:29911319 delG	Deletion (1)	NM_002116.8:c.619+1del	splicing	N/A	0.10	0.000499289	PVS1 Strong	N/A
12AA	PIGA	Likely pathogenic	chrX:15339889 A⇒T	SNV	NM_002641.4:c.1194T>A(p.Tyr398Ter)	nonsense	X-Linked Recessive	0.28	N/A	PVS1 Strong; PM2 Supporting	N/A
13AA	HLA-B,ENSG00000271581	Likely pathogenic	chr6:31324917 G⇒A	SNV	ENST00000412585.2:c.19C>T(p.Arg7Ter)	nonsense	AD	0.10	0.0000102	PVS1 Very Strong; PM2 Supporting	N/A
14AA	ARSD	Likely pathogenic	chrX:2833605 C⇒T	SNV	NM_001669.4:c.992G>A(p.Trp331Ter)	nonsense	N/A	0.29	N/A	PVS1 Very Strong	N/A
16AA	HMCN1	Likely pathogenic	chr1:186064514_5 insAG…AG (80)	Insertion (80)	NM_031935.3:c.10434_10435insAGGTCTCGGCAGCCGGATTCGGGAGTGCTGTTCTTTGAAAGTAAGAGATTGGGGCTGGTGGGGGGTGGGCAGGGAGACAG(p.Asp3479ArgfsTer31)	frameshift	AD	0.10	N/A	PVS1 Very Strong; PM2 Supporting	N/A
17AA	CDC27	Likely pathogenic	chr17:45234411 G⇒T	SNV	NM_001256.6:c.710C>A(p.Ser237Ter)	nonsense	N/A	0.10	0.0024	PVS1 Very Strong	Pathogenic
18AA	CCDC40	Likely pathogenic	chr17:78064112 delAA…CG (29)	Deletion (29)	NM_001243342.1:c.3011_3039del(p.Thr1004LysfsTer80)	frameshift	AR	0.10	0.00000754808	PVS1 Very Strong; PM2 Supporting	N/A
18AA	HNRNPC	Likely pathogenic	chr14:21679529 delCC…CC (50)	Deletion (50)	NM_004500.4:c.785_798+36del	splice junction loss,frameshift,stopLoss	N/A	0.10	0.0000405614	PVS1 Very Strong; PM2 Supporting	N/A
18AA	KMT2C	Likely pathogenic	chr7:151970884 A⇒C	SNV	NM_170606.3:c.918T>G(p.Tyr306Ter)	nonsense	AD	0.10	N/A	PVS1 Very Strong; PM2 Supporting	N/A
18AA	PIGA	Likely pathogenic	chrX:15349650 C⇒A	SNV	NM_002641.4:c.403G>T(p.Ala135Ser)	missense	X-Linked Recessive	0.12	N/A	PM1 Strong; PM5 Moderate ,PM2 Supporting; PP3 Supporting	N/A
18AA	PIGA	Likely pathogenic	chrX:15349673 G⇒T	SNV	NM_002641.4:c.380C>A(p.Ser127Ter)	nonsense	X-Linked Recessive	0.12	N/A	PVS1 Very Strong; PM2 Supporting	N/A
19AA	HMCN1	Likely pathogenic	chr1:186064514_5 insAG…AG (80)	Insertion (80)	NM_031935.3:c.10434_10435insAGGTCTCGGCAGCCGGATTCGGGAGTGCTGTTCTTTGAAAGTAAGAGATTGGGGCTGGTGGGGGGTGGGCAGGGAGACAG(p.Asp3479ArgfsTer31)	frameshift	AD	0.32	N/A	PVS1 Very Strong; PM2 Supporting	N/A
19AA	MOSMO	Likely pathogenic	chr16:22019729_0 insAGCACTCAC	Insertion (9)	NM_001164579.2:c.106+1_106+2insAGCACTCAC	splicing	N/A	0.34	0.00284663	PVS1 Very Strong	N/A
19AA	PRAMEF7	Likely pathogenic	chr1:12979671 G⇒A	SNV	ENST00000361079.2:c.864-1G>A	splicing	N/A	0.14	0.000882238	PVS1 Very Strong; PM2 Supporting	N/A
20AA	HMCN1	Likely pathogenic	chr1:186064514_5 insAG…AG (80)	Insertion (80)	NM_031935.3:c.10434_10435insAGGTCTCGGCAGCCGGATTCGGGAGTGCTGTTCTTTGAAAGTAAGAGATTGGGGCTGGTGGGGGGTGGGCAGGGAGACAG(p.Asp3479ArgfsTer31)	frameshift	AD	0.18	N/A	PVS1 Very Strong; PM2 Supporting	N/A
21AA	GRID1	Likely pathogenic	chr10:87489317 TG⇒CC	Substitution (2&rarr;2)	ENST00000536331.1:c.-1_1delCAinsGG	missense,start loss	N/A	0.41	N/A	PVS1 Very Strong; PM2 Supporting	N/A
21AA	MFF	Likely pathogenic	chr2:228194500_1 insGT…AT (59)	Insertion (59)	NM_020194.5:c.38+1_38+2insGTGAGCAGGGCAGCATTTCCTTCTCCCACTGCTGCTGAGATGGCAGAAATTAGTCGAAT	splicing	AR	0.12	0.0000737463	PVS1 Very Strong; PM2 Supporting	N/A
22AA	PABPC1	Likely pathogenic	chr8:101719034 delCT…AC (81)	Deletion (81)	NM_002568.4:c.1447+1_1448-1del	splicing	N/A	0.10	N/A	PVS1 Very Strong; BP6 Supporting	N/A
24AA	HLA-DRB1	Likely pathogenic	chr6:32552057 delC	Deletion (1)	ENST00000360004.5:c.199del(p.Val67CysfsTer13)	frameshift	AD	0.10	0.00000522341	PVS1 Very Strong; BP6 Moderate	Likely Benign
24AA	PTP4A1	Likely pathogenic	chr6:64289941_2 insTT	Insertion (2)	NM_001385266.1:c.438_439dup(p.Ser147PhefsTer43)	frameshift	N/A	0.10	0.00051636	PVS1 Very Strong	N/A
25AA	NPIPB11,SNX29P2	Likely pathogenic	chr16:29394658 delGGTGG	Deletion (5)	NM_001310137.3:c.1592_1596del(p.Pro531LeufsTer4)	frameshift	N/A	0.48	0.00135982	PVS1 Very Strong; PM2 Supporting	N/A
25AA	TDG	Likely pathogenic	chr12:104373851_2 insGC…AC (15)	Insertion (15)	NM_003211.6:c.408+1_408+2insGCATAAACCCGGGAC	splicing	N/A	0.10	N/A	PVS1 Very Strong; PM2 Supporting	N/A
26AA	ADAM19,NIPAL4	Likely pathogenic	chr5:156890100 A⇒G	SNV	ENST00000311946.7:c.224-2A>G p.?	splicing	AR	0.5	0.00000401855	PVS1 Very Strong; PM2 Supporting	N/A
26AA	CNOT2	Likely pathogenic	chr12:70723225 delGGGGATG	Deletion (7)	NM_014515.7:c.261_267del p.(Gly88AlafsTer7)	frameshift	AD	0.13	N/A	PVS1 Very Strong; PM2 Supporting	N/A
26AA	KCTD19	Likely pathogenic	chr16:67329165 C⇒T	SNV	NM_001100915.3:c.1391+1G>A p.?	splicing	N/A	0.45	N/A	PVS1 Very Strong; PM2 Supporting	N/A
26AA	MTERF4,SNED1	Likely pathogenic	chr2:242029394 C⇒T	SNV	NM_001330180.2:c.741+1G>A p.?	splicing	N/A	0.37	0.0000318532	PVS1 Very Strong; PM2 Supporting	N/A
26AA	STARD9	Likely pathogenic	chr15:42968068 A⇒T	SNV	NM_020759.3:c.1771-2A>T p.?	splicing	N/A	0.47	0.00010035	PVS1 Very Strong; PM2 Supporting	Uncertain significance
27AA	MFF	Likely pathogenic	chr2:228205096_7 insAC…TG (65)	Insertion (65)	NM_001277062.2:c.440_440+1insACCTGTGTTGCGTGGTGGGTCTGCTGCCGCCACTTCTAATCCTCATCATGACAACGTCAGGTATG p.(Val148ProfsTer23)?	frameshift	AR	0.11	N/A	PVS1 Very Strong; PM2 Supporting	N/A
28AA	CCDC40	Likely pathogenic	chr17:78064141 delAA…AC (60)	Deletion (60)	NM_001243342.2:c.3040_*6del p.?	stopLoss	AR	0.31	N/A	PM4 Very Strong; PM2 Supporting; BP4 Supporting	N/A
29AA	CCDC40	Likely pathogenic	chr17:78064045 delAA…AC (156)	Deletion (156)	NM_001243342.2:c.2944_*6del p.?	stopLoss	AR	0.33	N/A	PM4 Very Strong; PM2 Supporting; BP4 Supporting	N/A
29AA	DBH	Likely pathogenic	chr9:136508541 delC	Deletion (1)	NM_000787.4:c.753del p.(Ile252SerfsTer36)	frameshift	AR	0.13	N/A	PVS1 Very Strong; PM2 Supporting	N/A
1MDS-h	PABPC1	Pathogenic	chr8:101719227_8 insGG…CA (13)	Insertion (13)	NM_002568.4:c.1337-3_1337-2insTGCTCAGGGTGCC	splicing	N/A	0.13	N/A	PM2 Strong; PM4 Strong; PP3 Supporting	N/A
1MDS-h	TUBB1	Pathogenic	chr20:57597970 AG⇒CC	Substitution (2→2)	NM_030773.4:c.128_129delAGinsCC p.Gln43Pro	missense	AD	0.49	N/A	PM2 Strong; PS3 Strong; PP3 Supporting	N/A
2MDS-h	BCOR	Pathogenic	chrX:39933981_2 insA	Insertion (1)	NM_001123385.2:c.617dup p.Leu207ProfsTer6	frameshift	XL	0.33	N/A	PVS1 Very Strong; PM2 Strong	N/A
3MDS-h	COL18A1,SLC19A1	Likely pathogenic	chr21:46918205 delCC…CG (114)	Deletion (114)	ENST00000417954.1:c.704_762+55del	splice junction loss,in frame	AD|AR	0.33	0.000353903	PVS1 Very Strong; PM2 Strong	N/A
3MDS-h	ELL	Likely pathogenic	chr19:18583717 delAAA	Deletion (3)	NM_006532.4:c.136-7_136-5del	splicing	N/A	0.11	N/A	PM4 Very Strong; PM2 Supporting; BP4 Supporting	N/A
3MDS-h	NPIPA5	Likely pathogenic	chr16:15457522 delTC…TG (197)	Deletion (197)	NM_001277325.2:c.851_1047del(p.Thr284LysfsTer7)	frameshift	N/A	0.11	0.000269487	PVS1 Very Strong; PM2 Strong	N/A
6MDS-h	CCDC40	Likely pathogenic	chr17:78064045 delAA…AC (156)	Deletion (156)	NM_001243342.1:c.2944_*6del	stopLoss	AR	0.10	N/A	PM4 Very Strong; PM2 Supporting; BP4 Supporting	N/A
6MDS-h	ITGAE	Likely pathogenic	chr17:3658409_0 insTCAGGTGG	Insertion (8)	NM_002208.5:c.1384+1_1384+2insCCACCTGA	splicing	N/A	0.13	N/A	PVS1 Very Strong; PM2 Moderate	N/A
7MDS-h	SEMA3A	Pathogenic	chr7:83634712 CA⇒TG	Substitution (2&rarr;2)	NM_006080.3:c.1302_1303delTGinsCA(p.Val435Ile)	missense	AD	0.46	N/A	PM1 Strong; PS1 Moderate; PM2 Supporting; PP3 Supporting	N/A
8MDS-h	HLA-DRB1	Likely pathogenic	chr6:32552057 delC	Deletion (1)	ENST00000360004.5:c.199del(p.Val67CysfsTer13)	frameshift	AD	0.10	0.00000522	PVS1 Very Strong	N/A
9MDS-h	ASXL1	Likely pathogenic	chr20:31022784 C⇒T	SNV	NM_015338.6:c.22	nonsense	AD	0.10	0.00000398	PVS1 Very Strong; PM2 Supporting	N/A
9MDS-h	BCOR	Likely pathogenic	chrX:39933286 delT	Deletion (1)	NM_001123385.2:c.1313del(p.Asp438ValfsTer4)	frameshift	X-Linked Recessive/X-Linked Dominant	0.17	N/A	PVS1 Very Strong; PM2 Supporting	N/A
9MDS-h	FLG,FLG-AS1	Likely pathogenic	chr1:152283957 delC	Deletion (1)	NM_002016.2:c.3405del(p.Thr1136ProfsTer50)	frameshift	AD/AR	0.16	N/A	PVS1 Very Strong; PM2 Supporting	N/A
9MDS-h	FLG,FLG-AS1	Likely pathogenic	chr1:152283960 delG	Deletion (1)	NM_002016.2:c.3402del(p.Arg1135GlyfsTer51)	frameshift	AD/AR	0.16	N/A	PVS1 Very Strong; PM2 Supporting	N/A
9MDS-h	FLG,FLG-AS1	Likely pathogenic	chr1:152283966 delCCCA	Deletion (4)	NM_002016.2:c.3393_3396del(p.Arg1133ProfsTer52)	frameshift	AD/AR	0.19	N/A	PVS1 Very Strong; PM2 Supporting	N/A
9MDS-h	HMCN1	Likely pathogenic	chr1:186064514_5 insAG…AG (80)	Insertion (80)	NM_031935.3:c.10434_10435insAGGTCTCGGCAGCCGGATTCGGGAGTGCTGTTCTTTGAAAGTAAGAGATTGGGGCTGGTGGGGGGTGGGCAGGGAGACAG(p.Asp3479ArgfsTer31)	frameshift	AD	0.38	N/A	PVS1 Very Strong; PM2 Supporting	N/A
9MDS-h	PRAM1	Likely pathogenic	chr19:8564433 delCA…GG (22)	Deletion (22)	NM_032152.5:c.238_259del(p.Pro80ArgfsTer38)	frameshift	N/A	0.15	0.00336296	PVS1 Very Strong; PM2 Supporting	N/A
9MDS-h	PRAM1	Likely pathogenic	chr19:8564459 delTCAGTGAC	Deletion (8)	NM_032152.5:c.226_233del(p.Val76ProfsTer9)	frameshift	N/A	0.14	0.00385882	PVS1 Very Strong; PM2 Supporting	N/A
11MDS-h	ABCB6,ATG9A	Likely pathogenic	chr2:220075521 C⇒T	SNV	NM_005689.4:c.2168G>A(p.Arg723Gln)	missense	AD/BG	0.46	0.000765789	PS3 Strong; PP3 Supporting	Pathogenic
11MDS-h	FAM20A	Likely pathogenic	chr17:66550970 TG⇒CT	Substitution (2&rarr;2)	NM_017565.4:c.590-3_590-2delCAinsAG	splicing	AR	0.52	N/A	PVS1 Very Strong; PM2 Supporting	N/A
11MDS-h	LVRN	Likely pathogenic	chr5:115351065_6 insAT…CC (44)	Insertion (44)	NM_173800.5:c.2567_2568insATATATATATATATGGAACTAAGACTATTACTTTGGAAAAGACC(p.Gln857TyrfsTer7)	frameshift	N/A	0.12	0.00035749	PVS1 Very Strong; PM2 Supporting	N/A
11MDS-h	MYH7	Pathogenic	chr14:23894525 C⇒T	SNV	NM_000257.4:c.2389G>A(p.Ala797Thr)	missense	AD/AR	0.40	0.0000238599	PM1 Strong; PM2 Supporting; BP4 Supporting	Pathogenic
11MDS-h	RNF168	Likely pathogenic	chr3:196199412 G⇒A	SNV	NM_152617.4:c.994C>T(p.Arg332Ter)	nonsense	AR	0.54	N/A	PVS1 Very Strong; PM2 Supporting	N/A
11MDS-h	TWNK	Pathogenic	chr10:102748591 G⇒A	SNV	NM_021830.5:c.624G>A(p.Trp208Ter)	nonsense	AR	0.57	N/A	PVS1 Very Strong; PM2 Strong	N/A
12MDS-h	CKMT1B,STRC	Likely pathogenic	chr15:43892807 GT⇒AG	Substitution (2&rarr;2)	NM_153700.2:c.4917_4918delACinsCT(p.Leu1640Phe)	missense	AR	0.37	N/A	PS1 Moderate; PM2 Supporting	Conflicting
12MDS-h	CYP21A2	Pathogenic	chr6:32007887 G⇒T	SNV	NM_000500.9:c.844G>T(p.Val282Leu)	missense	AR	0.10	0.00528419	PS3 Very Strong; PP2 Supporting; BP4 Supporting	Pathogenic
12MDS-h	HLA-B,ENSG00000271581	Likely pathogenic	chr6:31324917 G⇒A	SNV	ENST00000412585.2:c.19C>T(p.Arg7Ter)	nonsense	AD	0.35	0.0000101814	PVS1 Very Strong; PM2 Supporting	N/A
12MDS-h	KYAT3,RBMXL1	Likely pathogenic	chr1:89448604_5 insGG	Insertion (2)	NM_001162536.3:c.904_905dup(p.Ser303HisfsTer51)	frameshift	N/A	0.10	N/A	PVS1 Very Strong	N/A
12MDS-h	LILRB1,LILRB1-AS1	Likely pathogenic	chr19:55148103 delG	Deletion (1)	NM_001081637.2:c.1812+1del	splicing	N/A	0.10	0.0000640748	PVS1 Very Strong	N/A
12MDS-h	LILRB1,LILRB1-AS1	Likely pathogenic	chr19:55148105 T⇒A	SNV	NM_001081637.2:c.1812+2T>A	splicing	N/A	0.10	0.0000721935	PVS1 Very Strong; PM2 Supporting	N/A

## Sheet: Table S5_final
Table S5. The full list of pathogenic/likely pathogenic germline gene variants and their characteristics. SNV, single nucleotide variation; AD, autosomal dominant; AR, autosomal recessive; XL, X-linked; HGVS; Human Genome Variation Society nomenclature.
Sample	Gene	Variant Classification	Position	Type	HGVS	Coding Impact	Inheritance	Variant Allelic Frequency	Population Frequency	ACMG rules	ClinVar
1AA	CAPN15,ENSG00000261691	Likely pathogenic	chr16:602302 C⇒T	SNV	NM_005632.3:c.2509C>T(p.Arg837Cys)	missense	AR	0.51	0.0000192963	PM2 Supporting; BP1 Supporting	Uncertain significance
1AA	CNTNAP1,ENSG00000267765	Likely pathogenic	chr17:40841616 C⇒T	SNV	NM_003632.3:c.1706C>T(p.Thr569Met)	missense	AR	0.42	0.0000676289	PM2 Supporting; PP3 Moderate	Uncertain significance
1AA	DNAH8	Pathogenic	chr6:38783392 delTGACCCA	Deletion (7)	NM_001206927.2:c.3483_3489del(p.Thr1162LysfsTer7)	frameshift	AR	0.45	0.0000478183	PVS1 Very strong; PM2 Supporting; PP5 Supporting	Pathogenic/Likely pathogenic
1AA	PITRM1,PITRM1-AS1	Pathogenic	chr10:3208567_8 insGC…TG (25)	Insertion (25)	NM_001242307.1:c.271_272insCATTCCTCTCTCTTCCCTAGCGTGC(p.Gln91ProfsTer7)	frameshift	AR	0.55	N/A	PVS1 Very strong; PM2 Supporting	Conflicting
1AA	TCIRG1	Likely pathogenic	chr11:67815111 C⇒A	SNV	NM_006019.4:c.1306-3C>A	splicing	AR	0.41	0.0000119611	PM2 Supporting; PP3 Strong	Uncertain significance
1AA	ZNF407	Likely pathogenic	chr18:72515936 C⇒T	SNV	NM_001146190.1:c.4894C>T(p.Arg1632Ter)	nonsense	AR	0.51	0.0000698111	PVS1 Moderate; PM2 Supporting	N/A
1AA	ARHGEF25,ENSG00000224713	Pathogenic	chr12:58007901 G⇒A	SNV	NM_001111270.3:c.772G>A(p.Asp258Asn)	missense	N/A	0.51	0.000353956	PM1 Moderate; PP3 Supporting	Uncertain significance
1AA	BIN2	Likely pathogenic	chr12:51695839 T⇒C	SNV	NM_001290009.2:c.1A>G(p.Met1Val)	missense,start loss	N/A	0.5	0.000139187	PVS1 Very strong; PM2 Supporting	N/A
1AA	CEACAM1,LIPE-AS1	Likely pathogenic	chr19:43026225_6 insGCCT	Insertion (4)	NM_001712.5:c.553_554insAGGC(p.Leu185GlnfsTer26)	frameshift	N/A	0.44	0.000743557	PVS1 Very strong; PM2 Supporting	N/A
1AA	FAM186A	Likely pathogenic	chr12:50746233 delG	Deletion (1)	NM_001145475.3:c.4382del(p.Pro1461LeufsTer71)	frameshift	N/A	0.48	0.00164894	PM2 Supporting	N/A
2AA	ABCB1	Likely pathogenic	chr7:87138752 G⇒A	SNV	NM_000927.4:c.3328C>T(p.Arg1110Ter)	nonsense	AD	0.47	N/A	PVS1 Very strong; PM2 Supporting	N/A
2AA	C2orf42,TIA1	Pathogenic	chr2:70439942 T⇒C	SNV	NM_022173.4:c.1070A>G(p.Asn357Ser)	missense	AD	0.51	0.0066541	BS1 Strong; BS2 Strong; BP4 Supporting;	Conflicting
2AA	SGCE	Likely pathogenic	chr7:94227317 C⇒G	SNV	NM_001099401.2:c.1254-1G>C	splicing	AD	0.38	N/A	PVS1 Strong; PM2 Moderate	N/A
2AA	TRPC6	Likely pathogenic	chr11:101359766 G⇒A	SNV	NM_004621.6:c.1195C>T(p.Arg399Ter)	nonsense	AD	0.57	0.00000795665	PVS1 Strong; PM2 Moderate	N/A
2AA	ABCA1	Pathogenic	chr9:107556776 T⇒G	SNV	NM_005502.4:c.5398A>C(p.Asn1800His)	missense	AD/AR	0.53	0.000286333	PP3 Moderate; PM2 Supporting; BP1 Supporting	Pathogenic
2AA	PABPN1,BCL2L2-PABPN1,ENSG00000268702	Likely pathogenic	chr14:23790681 delGGC	Deletion (3)	ENST00000216727.4:c.21_23del(p.Ala11del)	in frame	AD/AR	0.43	0.000371045	PM1 Strong; PM2 Supporting; PP3 Supporting	N/A
2AA	CIT	Pathogenic	chr12:120198744 G⇒A	SNV	NM_001206999.2:c.2420C>T(p.Ala807Val)	missense	AR	0.5	0.0000119328	PVS1 Very Strong; PM2 Strong	N/A
2AA	CWF19L1	Pathogenic	chr10:102003456 T⇒C	SNV	NM_018294.6:c.1043A>G(p.His348Arg)	missense	AR	0.55	0.000198828	PVS1 Very Strong; PM2 Strong	N/A
2AA	FAM71B,ITK	Likely pathogenic	chr5:156589636 G⇒T	SNV	NM_130899.3:c.1640C>A(p.Ser547Ter)	nonsense	AR	0.45	N/A	PVS1 Very Strong; PM2 Strong	N/A
2AA	TG	Likely pathogenic	chr8:133980220 G⇒A	SNV	NM_003235.5:c.5863+5G>A	splicing	AR	0.51	N/A	PP3 Strong; PM2 Moderate	N/A
2AA	DDX60	Likely pathogenic	chr4:169195217 delA	Deletion (1)	NM_017631.6:c.2322del(p.Val775TrpfsTer8)	frameshift	N/A	0.46	N/A	PVS1 Very Strong; PM2 Strong	N/A
2AA	OSBPL9	Pathogenic	chr1:52117718 G⇒A	SNV	NM_148909.4:c.162+5G>A	splicing	N/A	0.48	N/A	PM4 Strong; PP3 Strong; PM2 Moderate	N/A
2AA	TPCN1	Likely pathogenic	chr12:113698267 G⇒C	SNV	NM_001301214.1:c.3G>C(p.Met1Ile)	start loss,missense	N/A	0.47	0.0000326831	PVS1 Very Strong; PM2 Moderate	N/A
3AA	SBDS	Pathogenic	chr7:66459197 A⇒G	SNV	NM_016038.4:c.258+2T>C	splicing	AD/AR	0.4	0.00388078	PVS1 Very Strong; PM2 Strong; PS3 Strong	Pathogenic/Likely pathogenic
3AA	BLNK	Likely pathogenic	chr10:97976497 G⇒A	SNV	NM_013314.4:c.526-7C>T	splicing	AR	0.46	N/A	PM4 Strong; PM2 Moderate; BP4 Supporting	N/A
3AA	CFAP58-DT,CFAP58	Likely pathogenic	chr10:106113656 A⇒T	SNV	NM_001008723.2:c.1A>T(p.Met1Leu)	start loss	AR	0.45	0.0000119413	PVS1 Very Strong; PM2 Moderate	N/A
3AA	GNPTAB	Pathogenic	chr12:102161854 T⇒C	SNV	NM_024312.5:c.1369A>G(p.Asn457Asp)	missense	AR	0.5	N/A	PM1 Strong; PM2 Strong; PP2 Supporting; PP3 Supporting	N/A
3AA	HSD3B2	Likely pathogenic	chr1:119964624 C⇒T	SNV	NM_000198.4:c.500C>T(p.Ala167Val)	missense	AR	0.49	0.00142162	PS3 Strong; PM2 Supporting; PP2 Supporting	N/A
3AA	MME,MME-AS1	Likely pathogenic	chr3:154890406 G⇒A	SNV	NM_007288.3:c.2153+5G>A	splicing	AR	0.47	0.0000119492	PP3 Strong; PM2 Moderate	N/A
3AA	NBAS	Likely pathogenic	chr2:15417008 G⇒A	SNV	NM_015909.4:c.5356C>T(p.Arg1786Ter)	nonsense	AR	0.49	0.0000199087	PVS1 Very strong; PM2 Moderate	N/A
3AA	PLCE1	Pathogenic	chr10:96028731 G⇒A	SNV	NM_016341.4:c.4327G>A(p.Gly1443Arg)	missense	AR	0.44	0.00000401342	PM1 Strong; PM2 Strong; PP3 Supporting	N/A
3AA	NYNRIN	Likely pathogenic	chr14:24880658 T⇒C	SNV	NM_025081.3:c.2642+2T>C	splicing	N/A	0.57	N/A	PVS1 Very Strong; PM2 Moderate	N/A
3AA	TJAP1	Likely pathogenic	chr6:43473275_6 insA	Insertion (1)	ENST00000372445.5:c.1357dup(p.Arg453LysfsTer3)	frameshift	N/A	0.5	N/A	PVS1 Very Strong; PM2 Moderate	N/A
4AA	COL4A3,MFF-DT	Likely pathogenic	chr2:228155574 G⇒A	SNV	NM_000091.5:c.3182G>A(p.Gly1061Asp)	missense	AD/AR	0.46	N/A	PM1 Strong; PM2 Supporting; PP3 Supporting; BP4 Supporting	Uncertain significance
4AA	HARS1	Pathogenic	chr5:140058581 A⇒G	SNV	NM_002109.6:c.522+6T>C	splicing	AR	0.48	N/A	PM2 Strong; PM4 Strong; PP3 Strong	N/A
4AA	PIGV	Pathogenic	chr1:27121547 C⇒A	SNV	NM_017837.4:c.1022C>A(p.Ala341Glu)	missense	AR	0.5	0.000115318	PP3 Supporting; PM2 Supporting; PM5 Supporting	Pathogenic
4AA	RNF216	Likely pathogenic	chr7:5754800 G⇒A	SNV	NM_207111.4:c.1717C>T(p.Arg573Cys)	missense	AR	0.56	0.00028332	PM1 Strong; PM2 Supporting; PP3 Supporting	Likely pathogenic
4AA	TRMT1	Pathogenic	chr19:13218437 G⇒A	SNV	NM_001136035.4:c.1534C>T(p.Arg512Ter)	nonsense	AR	0.52	N/A	PVS1 Very Strong; PM2 Moderate	N/A
4AA	ABHD16B,ENSG00000268858,LOC112268269	Likely pathogenic	chr20:62493175_6 insGG…CT (23)	Insertion (23)	NM_080622.4:c.287_309dup(p.His104SerfsTer23)	frameshift	N/A	0.47	0.00374866	PVS1 Very Strong; PM2 Moderate	N/A
4AA	ACKR2,CYP8B1,KRBOX1,ENSG00000273291,ENSG00000273328	Likely pathogenic	chr3:42906885 delAG	Deletion (2)	NM_001296.5:c.895_896del(p.Ser299HisfsTer50)	frameshift	N/A	0.5	0.000338093	PVS1 Very Strong; PM2 Moderate	N/A
4AA	C17orf80	Likely pathogenic	chr17:71238446 delC	Deletion (1)	NM_001351264.2:c.1578del(p.Ser527ProfsTer5)	frameshift	N/A	0.47	N/A	PVS1 Very Strong; PM2 Moderate	N/A
4AA	NLRP6	Likely pathogenic	chr11:280595_6 insG	Insertion (1)	NM_138329.2:c.866dup(p.Glu291ArgfsTer75)	frameshift	N/A	0.48	0.0000426276	PVS1 Very Strong; PM2 Moderate	N/A
4AA	PARD6G	Likely pathogenic	chr18:77941019 G⇒A	SNV	ENST00000470488.2:c.310C>T(p.Arg104Ter)	nonsense	N/A	0.51	N/A	PVS1 Very Strong; PM2 Moderate	N/A
4AA	SLC35G6,ZBTB4	Pathogenic	chr17:7385441_2 insG	Insertion (1)	NM_001102614.1:c.143dup(p.Leu49ProfsTer40)	frameshift	N/A	0.5	0.0000159403	PVS1 Very Strong; PM2 Moderate	N/A
4AA	ZNF268	Likely pathogenic	chr12:133780754 C⇒T	SNV	NM_003415.3:c.2482C>T(p.Arg828Ter)	nonsense	N/A	0.48	0.0010781	PVS1 Very Strong; PM2 Moderate	N/A
5AA	COL1A2	Pathogenic	chr7:94049588 G⇒A	SNV	NM_000089.4:c.2123G>A(p.Arg708Gln)	missense	AD/AR	0.42	0.000648803	PM1 Strong; PM2 Strong; PP2 Supporting; PP3 Supporting	Conflicting
5AA	ABCG5,DYNC2LI1	Likely pathogenic	chr2:44041691 delT	Deletion (1)	NM_022436.3:c.1687del(p.Ser563ValfsTer14)	frameshift	AR	0.41	N/A	PVS1 Very Strong; PM2 Moderate	N/A
5AA	C2	Pathogenic	chr6:31902066 delTG…TC (28)	Deletion (28)	ENST00000299367.5:c.841_849+19del	splice junction loss	AR	0.36	N/A	PVS1 Very Strong; PM2 Moderate	Pathogenic
5AA	FANCE	Pathogenic	chr6:35425715_6 insC	Insertion (1)	NM_021922.3:c.929dup(p.Val311SerfsTer2)	frameshift	AR	0.52	0.0000875922	PVS1 Very Strong; PM2 Moderate	Pathogenic
5AA	GALNS	Likely pathogenic	chr16:88921922 delAAGC	Deletion (4)	ENST00000568311.1:c.221_224del(p.Cys74PhefsTer14)	frameshift	AR	0.49	0.0000747943	PVS1 Very Strong; PM2 Moderate	N/A
5AA	IFT122	Likely pathogenic	chr3:129225319 delG	Deletion (1)	ENST00000296266.3:c.2872del(p.Ala958ArgfsTer22)	frameshift	AR	0.52	N/A	PVS1 Very Strong; PM2 Moderate	N/A
5AA	PEX12	Pathogenic	chr17:33904199 G⇒A	SNV	NM_000286.3:c.538C>T(p.Arg180Ter)	nonsense	AR	0.51	0.0000357867	PVS1 Very Strong; PS3 Strong; PM2 Moderate	Pathogenic
5AA	CCDC168	Likely pathogenic	chr13:103394544 G⇒A	SNV	NM_001146197.3:c.8503C>T(p.Gln2835Ter)	nonsense	N/A	0.40	0.000398693	PVS1 Very Strong; PM2 Moderate	N/A
5AA	GON4L	Likely pathogenic	chr1:155721553 C⇒A	SNV	NM_001282856.1:c.6576+5G>T	splicing	N/A	0.48	N/A	PP3 Strong; PM2 Moderate	N/A
5AA	HECTD1	Likely pathogenic	chr14:31637617 delATCTTT	Deletion (6)	NM_015382.4:c.1504_1509del(p.Lys502_Asp503del)	in frame	N/A	0.45	0.00000400892	PM2 Strong; PM4 Moderate; PP3 Supporting	N/A
5AA	LIG1	Likely pathogenic	chr19:48653015 C⇒A	SNV	NM_000234.3:c.776+5G>T	splicing	N/A	0.42	0.000672455	PP3 Strong; PM2 Moderate	Likely pathogenic
5AA	SPICE1	Likely pathogenic	chr3:113222018_9 insAA	Insertion (2)	NM_144718.4:c.147+7_147+8dup	splicing	N/A	0.51	0.00130812	PM4 Strong; PM2 Moderate; PP3 Supporting	N/A
5AA	WDR75	Likely pathogenic	chr2:190313537 A⇒G	SNV	NM_001303096.1:c.1A>G(p.Met1Val)	start loss	N/A	0.46	0.00470975	PVS1 Very Strong; PM2 Moderate	N/A
6AA	PRRT2,ENSG00000261962	Likely pathogenic	chr16:29825737 delG	Deletion (1)	NM_145239.3:c.964del(p.Val322TrpfsTer15)	frameshift	AD/AR	0.47	N/A	PVS1 Very Strong; PM2 Supporting	N/A
6AA	DHCR7	Pathogenic	chr11:71146886 C⇒G	SNV	NM_001360.3:c.964-1G>C	missense	AR	0.56	0.00385779	PVS1 Very Strong; PM2 Supporting	Pathogenic/Likely pathogenic
6AA	NPC1	Likely pathogenic	chr18:21140367 G⇒A	SNV	NM_000271.5:c.709C>T(p.Pro237Ser)	missense	AR	0.46	0.00988456	PM1 Moderate; PM5 Moderate; BP4 Supporting; BP6 Supporting	Conflicting
6AA	NPC1	Likely pathogenic	chr18:21136390 C⇒G	SNV	NM_000271.5:c.1143G>C(p.Trp381Cys)	missense	AR	0.52	N/A	PP3 Strong; PM1 Moderate; PM2 Supporting; BP6 Supporting	N/A
7AA	FIG4	Likely pathogenic	chr6:110036336 T⇒C	SNV	NM_014845.6:c.122T>C p.Ile41Thr	missense	AD/AR	0.52	0.0009807	PS3 Strong; PM2 Supporting; PP2 Supporting; BP4 Supporting	Conflicting
7AA	ARSA	Likely pathogenic	chr22:51065404 A⇒C	SNV	ENST00000216124.5:c.542T>G(p.Ile181Ser)	missense	AR	0.45	0.000234203	PM2 Supporting; PP2 Supporting; BP4 Supporting	Pathogenic/ Likely pathogenic
7AA	C2	Pathogenic	chr6:31902066 delTG…TC (28)	Deletion (28)	ENST00000299367.5:c.841_849+19del	splice junction loss,frameshift,stopLoss	AR	0.35	0.00459914	PVS1 Very Strong; PM2 Moderate	Pathogenic
7AA	ANKRD12	Likely pathogenic	chr18:9258627 A⇒T	SNV	NM_015208.5:c.5362A>T p.Lys1788Ter	nonsense	N/A	0.45	N/A	PVS1 Very Strong; PM2 Supporting	N/A
7AA	DDX20	Likely pathogenic	chr1:112308483 delAGAG	Deletion (4)	NM_007204.5:c.1440_1443del(p.Arg481ProfsTer37)	frameshift	N/A	0.46	0.0000318253	PVS1 Very Strong; PM2 Supporting	N/A
7AA	FAM83C	Likely pathogenic	chr20:33875138 G⇒A	SNV	NM_178468.6:c.1444C>T(p.Arg482Ter)	nonsense	N/A	0.46	0.00000806166	PVS1 Very Strong; PM2 Supporting	N/A
7AA	KIF27	Likely pathogenic	chr9:86530248 delCA	Deletion (2)	NM_017576.4:c.258_259del(p.Gly87IlefsTer36)	frameshift	N/A	0.41	N/A	PVS1 Very Strong; PM2 Supporting	N/A
8AA	COL18A1	Likely pathogenic	chr21:46876561_2 insG	Insertion (1)	NM_130444.3:c.1124dup	frameshift	AD/AR	0.44	0.0010688	PVS1 Very Strong; PM2 Supporting; BP6 Supporting	N/A
8AA	F7	Pathogenic	chr13:113771857 C⇒T	SNV	NM_019616.4:c.686C>T(p.Ala229Val)	missense	AD/AR	0.46	0.0000198934	PM5 Strong; PP3 Strong; PM1 Moderate; PM2 Supporting	Uncertain significance
8AA	FGF8	Likely pathogenic	chr10:103534966 G⇒A	SNV	NM_033163.5:c.77C>T(p.Pro26Leu)	missense	AD/AR	0.5	0.00114912	PS3 Very Strong; PM2 Supporting; PP2 Supporting; BP3 Supporting; BP4 Supporting	Conflicting
8AA	PRX	Pathogenic	chr19:40902114 A⇒T	SNV	NM_181882.3:c.2145T>A(p.Cys715Ter)	nonsense	AD/AR	0.48	0.00000795729	PVS1 Very Strong; PM2 Supporting	Pathogenic/Likely pathogenic
8AA	SLC6A19	Pathogenic	chr5:1212453 G⇒A	SNV	NM_001003841.3:c.517G>A(p.Asp173Asn)	missense	AD/AR	0.46	0.00156189	PS3 Very Strong; PM2 Supporting; BP4 Supporting	Conflicting
8AA	CREB3,GBA2	Likely pathogenic	chr9:35737244 delTT…CT (17)	Deletion (17)	NM_020944.3:c.2690_2706del(p.Lys897SerfsTer50)	frameshift	AR	0.39	N/A	PVS1 Very Strong; PM2 Supporting	N/A
8AA	GLYCTK,GLYCTK-AS1	Likely pathogenic	chr3:52326361 T⇒A	SNV	NM_001144951.1:c.615T>A(p.Cys205Ter)	nonsense,missense	AR	0.46	0.000589266	PVS1 Very Strong; PM2 Supporting	Uncertain significance
8AA	KIF15	Likely pathogenic	chr3:44872397 delA	Deletion (1)	NM_020242.3:c.3059del p.Asn1020ThrfsTer13	frameshift	AR	0.46	0.000007983	PVS1 Very Strong; PM2 Supporting	N/A
8AA	PAPSS2	Pathogenic	chr10:89469046 C⇒T	SNV	ENST00000456849.1:c.121C>T p.Arg41Ter	nonsense	AR	0.46	0.00001991	PVS1 Very Strong; PM2 Supporting	Pathogenic
8AA	TH	Likely pathogenic	chr11:2188245 G⇒A	SNV	NM_000360.4:c.713C>T(p.Thr238Met)	missense	AR	0.47	0.00000497305	PP3 Strong; PM2 Supporting; PP2 Supporting	Uncertain significance
8AA	C1orf159	Likely pathogenic	chr1:1026255 C⇒T	SNV	NM_001330306.2:c.180+1G>A	splicing	N/A	0.46	0.000174649	PVS1 Very Strong; PM2 Supporting	N/A
8AA	DNTT	Likely pathogenic	chr10:98087341 delA	Deletion (1)	NM_004088.4:c.991del	frameshift	N/A	0.55	0.000003987	PVS1 Very Strong; PM2 Supporting	N/A
9AA	CYP26C1	Likely pathogenic	chr10:94824276_7 insCCATGCA	Insertion (7)	NM_183374.3:c.845_851dup	frameshift	AR	0.43	0.00210928	PVS1 Strong; PM2 Supporting	Conflicting
9AA	TGM1	Likely pathogenic	chr14:24724656 T⇒C	SNV	NM_000359.3:c.1559A>G(p.Glu520Gly)	missense	AR	0.49	0.0057084	PS3 Strong; PP2 Supporting; BP4 Supporting	Conflicting
9AA	VSIG10L	Likely pathogenic	chr19:51843858 C⇒A	SNV	NM_001163922.2:c.1018G>T p.Gly340Ter	nonsense	N/A	0.58	0.0007371	PVS1 Very Strong; PM2 Supporting	N/A
9AA	NFKBIB	Likely pathogenic	chr19:39398332_3 insG	Insertion (1)	NM_001369699.1:c.1008dup p.Ser337ValfsTer13	frameshift	N/A	0.59	N/A	PVS1 Very Strong; PM2 Supporting	N/A
9AA	ZNF732	Likely pathogenic	chr4:265550 G⇒A	SNV	NM_001137608.3:c.1096C>T(p.Gln366Ter)	nonsense	N/A	0.48	0.0000406669	PVS1 Very Strong; PM2 Supporting	N/A
10AA	SMAD9	Likely pathogenic	chr13:37453762 A⇒G	SNV	NM_001127217.3:c.65T>C p.Leu22Pro	missense	AD	0.5	0.00134	PM2 Supporting; PP3 Supporting	N/A
10AA	CAPN3	Likely pathogenic	chr15:42702656 G⇒C	SNV	NM_000070.3:c.2146G>C p.Glu716Gln	missense	AD/AR	0.53	N/A	PP3 Strong; PM1 Moderate; PM2 Supporting; PM5 Moderate	N/A
10AA	CFTR,CFTR-AS1	Pathogenic	chr7:117199645 delTCT	Deletion (3)	NM_000492.4:c.1521_1523del(p.Phe508del)	in frame	AD/AR	0.47	0.00706849	PS3 Very Strong; PM1 Strong; PM4 Moderate; PM2 Supporting	Pathogenic
10AA	CEP78	Pathogenic	chr9:80881357 G⇒C	SNV	NM_001330691.3:c.1846-1G>C	splicing	AR	0.47	0.001874	PVS1 Very Strong; PM2 Supporting	Conflicting
10AA	NSMCE2	Pathogenic	chr8:126194425 delT	Deletion (1)	NM_173685.4:c.346del p.Ser116LeufsTer18	frameshift	AR	0.44	0.0001743	PVS1 Very Strong; PM2 Supporting	Pathogenic
10AA	CD207	Pathogenic	chr2:71058878 A⇒G	SNV	NM_015717.5:c.790T>C p.Trp264Arg	missense	N/A	0.45	0.002118	BS1 Strong; BS2 Strong; PS1 Strong; PM1 Moderate	N/A
10AA	UEVLD	Likely pathogenic	chr11:18555876 C⇒T	SNV	NM_001040697.4:c.1248+1G>A	splicing	N/A	0.35	0.0006643	PVS1 Very Strong; PM2 Supporting	N/A
10AA	ZC3H13	Likely pathogenic	chr13:46563075 G⇒A	SNV	NM_001330564.2:c.1102C>T(p.Arg368Ter)	nonsense	N/A	0.48	0.00000398019	PVS1 Very Strong; PM2 Supporting	N/A
11AA	LPA	Likely pathogenic	chr6:160963720 C⇒A	SNV	NM_005577.4:c.5519G>T(p.Arg1840Met)	missense	AD	0.44	N/A	PP3 Very Strong; PM2 Supporting; BP1 Supporting	N/A
11AA	CAV1	Pathogenic	chr7:116199041 delCA	Deletion (2)	NM_001753.5:c.237_238del(p.His79GlnfsTer3)	frameshift	AD/AR	0.49	N/A	PVS1 Very Strong; PM2 Supporting	Pathogenic
11AA	MBD4	Likely pathogenic	chr3:129152813 G⇒A	SNV	NM_001276270.2:c.1273C>T(p.Arg425Ter)	nonsense	AD/AR	0.5	0.00000795418	PVS1 Very Strong; PM2 Supporting	N/A
11AA	RAD51C	Likely pathogenic	chr17:56809909 delAGT	Deletion (3)	NM_058216.3:c.1026+5_1026+7del	in frame	AD/AR	0.46	0.0000119336	PM2 Supporting	Pathogenic/Likely pathogenic
11AA	LIPN	Likely pathogenic	chr10:90522041 C⇒T	SNV	NM_001102469.2:c.205C>T(p.Arg69Ter)	nonsense	AR	0.45	0.0000125866	PVS1 Very Strong; PM2 Supporting	N/A
11AA	NDUFS8	Likely pathogenic	chr11:67803804 T⇒C	SNV	NM_002496.4:c.457T>C(p.Cys153Arg)	missense	AR	0.47	0.00000399584	PP3 Strong; PM1 Supporting; PM2 Supporting	N/A
11AA	TGM5	Likely pathogenic	chr15:43552349 C⇒A	SNV	NM_201631.4:c.337G>T(p.Gly113Cys)	missense	AR	0.38	0.00234641	PS3 Very Strong; BP1 Supporting; BP4 Supporting	Pathogenic
11AA	MANEA	Likely pathogenic	chr6:96034881_2 insTATATATG	Insertion (8)	ENST00000369293.1:c.567_568insATATATGT p.Val190IlefsTer14	frameshift	N/A	0.35	0.007	PVS1 Very Strong; PM2 Supporting	N/A
11AA	TMPRSS9	Likely pathogenic	chr19:2396536 G⇒A	SNV	NM_182973.3:c.143-1G>A	splicing	N/A	0.47	0.00101018	PVS1 Very Strong; PM2 Supporting	N/A
12AA	NEK8,ENSG00000265073	Pathogenic	chr17:27068158 C⇒T	SNV	NM_178170.3:c.1795C>T(p.Arg599Ter)	nonsense	AD/AR	0.41	0.000067617	PVS1 Very Strong; PM2 Supporting	Pathogenic/Likely Pathogenic
12AA	CSGALNACT1	Likely pathogenic	chr8:19266139 C⇒A	SNV	NM_018371.4:c.1294G>T(p.Asp432Tyr)	missense	AR	0.49	N/A	PP3 Strong; PM2 Supporting; BP1 Supporting	Likely pathogenic
12AA	DHCR7	Pathogenic	chr11:71152447 C⇒T	SNV	NM_001360.3:c.452G>A(p.Trp151Ter)	nonsense	AR	0.46	0.000769317	PVS1 Very Strong; PM2 Supporting	Pathogenic/Likely Pathogenic
12AA	HMGCS2	Likely pathogenic	chr1:120307054 C⇒G	SNV	NM_005518.4:c.300G>C(p.Glu100Asp)	missense	AR	0.53	N/A	PP3 Strong; PM2 Supporting; PP2 Supporting	N/A
12AA	LAMA1	Likely pathogenic	chr18:7017384 C⇒T	SNV	NM_005559.4:c.2702-1G>A	splicing	AR	0.43	N/A	PVS1 Very Strong; PM2 Supporting	N/A
12AA	TGM5	Likely pathogenic	chr15:43552349 C⇒A	SNV	NM_201631.4:c.337G>T(p.Gly113Cys)	missense	AR	0.35	0.00234641	PS3 Very Strong; BP1 Supporting; BP4 Supporting	Pathogenic
12AA	CAP1	Likely pathogenic	chr1:40529897 A⇒T	SNV	NM_006367.4:c.295-2A>T	splicing	N/A	0.48	0.00000401339	PVS1 Very Strong; PM2 Supporting	N/A
12AA	NEIL1	Likely pathogenic	chr15:75641315_6 insGGCA	Insertion (4)	NM_024608.4:c.72_73insAGGC(p.Gly25ArgfsTer14)	frameshift	N/A	0.48	0.000958206	PVS1 Very Strong; PM2 Supporting	N/A
13AA	MSH2	Likely pathogenic	chr2:47703548 G⇒T	SNV	NM_000251.3:c.2048G>T(p.Gly683Val)	missense	AD/AR	0.44	0.00000795323	PP3 Strong; PM1 Moderate; PM5 Moderate; PM2 Supporting	Conflicting
13AA	PJVK	Likely pathogenic	chr2:179325750 delT	Deletion (1)	NM_001042702.5:c.809del(p.Leu270TrpfsTer15)	frameshift	AR	0.47	N/A	PVS1 Very Strong; PM2 Supporting	N/A
13AA	PJVK	Likely pathogenic	chr2:179325751 T⇒A	SNV	NM_001042702.5:c.809T>A(p.Leu270Ter)	nonsense	AR	0.47	N/A	PVS1 Very Strong; PM2 Supporting	N/A
13AA	TPK1	Pathogenic	chr7:144288512 T⇒A	SNV	NM_022445.4:c.501+4A>T	splicing	AR	0.48	0.0000837909	PP3 Strong; PM2 Supporting	Pathogenic
13AA	SMLR1	Likely pathogenic	chr6:131156072 delT	Deletion (1)	NM_001195597.2:c.301del(p.Tyr101ThrfsTer4)	frameshift	N/A	0.52	0.00212342	PVS1 Very Strong; PM2 Supporting	N/A
14AA	NSMF	Likely pathogenic	chr9:140349509 T⇒C	SNV	NM_001130970.1:c.710+1A>G	intronic, splicing	AD/AR	0.51	0.00251	PVS1 Very Strong; PM2 Supporting	N/A
14AA	DLD	Pathogenic	chr7:107557794 G⇒A	SNV	NM_000108.5:c.1123G>A(p.Glu375Lys)	missense	AR	0.49	0.0000955254	PM2 Supporting	Pathogenic/Likely pathogenic
14AA	METTL5	Likely pathogenic	chr2:170677646 T⇒C	SNV	NM_014168.4:c.362A>G(p.Asp121Gly)	missense	AR	0.5	0.0000121685	PP3 Strong; PM2 Supporting	Conflicting
14AA	PAH	Pathogenic	chr12:103246621 C⇒A	SNV	NM_000277.3:c.814G>T(p.Gly272Ter)	nonsense	AR	0.5	0.0000358055	PVS1 Very Strong; PM2 Supporting	Pathogenic
14AA	NLRP13	Likely pathogenic	chr19:56423755 C⇒T	SNV	NM_176810.2:c.1428G>A(p.Trp476Ter)	nonsense	N/A	0.47	N/A	PVS1 Very Strong; PM2 Supporting	N/A
14AA	TFDP1	Likely pathogenic	chr13:114277579 A⇒G	SNV	ENST00000538138.1:c.1A>G(p.Met1Val)	missense,start loss	N/A	0.51	0.0000161095	PVS1 Very Strong; PM2 Supporting	N/A
15AA	FLG,FLG-AS1	Pathogenic	chr1:152287839 C⇒A	SNV	NM_002016.2:c.94G>T(p.Glu32Ter)	nonsense	AD/AR	0.44	0.000123435	PVS1 Very Strong; PM2 Supporting	Pathogenic/Likely pathogenic
15AA	LTC4S,MAML1	Likely pathogenic	chr5:179223389 delGG…AA (13)	Deletion (13)	NM_145867.2:c.451_*10del	stopLoss	AR	0.41	0.000113211	PM4 Very Strong; PM2 Supporting; BP4 Supporting	N/A
15AA	MTR	Pathogenic	chr1:237024473_4 insA	Insertion (1)	NM_000254.3:c.2100dup(p.Tyr701IlefsTer9)	frameshift	AR	0.53	0.00000848579	PVS1 Very Strong; PM2 Supporting	Pathogenic
15AA	ABCC12	Likely pathogenic	chr16:48141231 A⇒G	SNV	ENST00000311303.3:c.2475+2T>C	splicing	N/A	0.47	0.000513159	PVS1 Very Strong; PM2 Supporting	N/A
15AA	HELZ2	Likely pathogenic	chr20:62198245 C⇒T	SNV	NM_001037335.2:c.2466G>A(p.Trp822Ter)	nonsense	N/A	0.45	N/A	PVS1 Very Strong; PM2 Supporting	N/A
15AA	TBL3	Likely pathogenic	chr16:2025948 C⇒T	SNV	NM_006453.3:c.1127C>T(p.Thr376Met)	missense	N/A	0.48	0.0000517706	PVS1 Very Strong; PM2 Supporting	N/A
16AA	MPO	Pathogenic	chr17:56348226 T⇒G	SNV	NM_000250.2:c.2031-2A>C	splicing	AD/AR	0.5	0.00437147	PVS1 Very Strong; PS3 Very Strong	Pathogenic/Likely pathogenic
16AA	C2	Pathogenic	chr6:31902066 delTG…TC (28)	Deletion (28)	ENST00000299367.5:c.841_849+19del	splice junction loss,frameshift,stopLoss	AR	0.35	0.00459914	PVS1 Very Strong; PM2 Moderate	Pathogenic
16AA	NUDT6,AFG2A	Likely pathogenic	chr4:123844299 T⇒A	SNV	NM_145207.3:c.2T>A(p.Met1Lys)	start loss	AR	0.46	0.00000397795	PVS1 Very Strong; PM2 Supporting	N/A
16AA	KRTAP13-4	Likely pathogenic	chr21:31802717 C⇒T	SNV	ENST00000334068.2:c.124C>T(p.Gln42Ter)	nonsense	N/A	0.57	N/A	PVS1 Very Strong; PM2 Supporting	N/A
16AA	PTGER3	Likely pathogenic	chr1:71439979 C⇒G	SNV	NM_198719.2:c.1169+1G>C	splicing	N/A	0.47	N/A	PVS1 Very Strong; PM2 Supporting	N/A
16AA	ZNF587,ZNF814	Likely pathogenic	chr19:58371311 delAA	Deletion (2)	NM_032828.4:c.1533_1534del(p.Arg512SerfsTer9)	frameshift	N/A	0.49	0.000194856	PVS1 Very Strong; PM2 Supporting	N/A
17AA	AIRE	Pathogenic	chr21:45709656 C⇒T	SNV	NM_000383.4:c.769C>T(p.Arg257Ter)	nonsense	AD/AR	0.55	0.000745469	PVS1 Very Strong; PM2 Supporting	Pathogenic
17AA	GPR179	Pathogenic	chr17:36493523 delG	Deletion (1)	NM_001004334.4:c.984del p.(Ser329LeufsTer4)	frameshift	AR	0.47	0.000507639	PVS1 Very Strong; PM2 Supporting	Conflicting
17AA	PIDD1	Likely pathogenic	chr11:800363 delCA	Deletion (2)	NM_145886.4:c.2129_2130del(p.Leu710ArgfsTer27)	frameshift	AR	0.5	N/A	PVS1 Very Strong; PM2 Supporting	N/A
17AA	GPR152	Likely pathogenic	chr11:67219068_9 insAGCTGTGG	Insertion (8)	NM_206997.1:c.1120_1127dup(p.Asn377HisfsTer3)	frameshift	N/A	0.5	0.000946765	PVS1 Very Strong; PM2 Supporting	N/A
17AA	HELQ	Likely pathogenic	chr4:84347246 C⇒T	SNV	NM_133636.5:c.2677-1G>A	splicing	N/A	0.47	0.000215759	PVS1 Very Strong; PM2 Supporting	N/A
17AA	PCDHGA1,PCDHGA2,PCDHGA3,PCDHGA4,PCDHGA5,PCDHGA6,PCDHGA7,PCDHGA8,PCDHGA9,PCDHGB1,PCDHGB2,PCDHGB3,PCDHGB4,PCDHGB5	Likely pathogenic	chr5:140782794 delG	Deletion (1)	ENST00000573521.1:c.277del(p.Glu93ArgfsTer12)	frameshift	N/A	0.44	0.00132192	PVS1 Very Strong; PM2 Supporting	N/A
17AA	PLXNB2	Likely pathogenic	chr22:50723307_8 insGT	Insertion (2)	NM_001376865.1:c.2123_2124insAC(p.Thr709ProfsTer29)	frameshift	N/A	0.52	0.000525831	PVS1 Very Strong; PM2 Supporting	N/A
18AA	TMEM8B	Likely pathogenic	chr9:35853252 delTGGGTAAGGG	Deletion (10)	NM_001042590.4:c.2439+2_2439+11del	splicing	N/A	0.47	N/A	PVS1 Very Strong; PM2 Supporting	N/A
19AA	PKD1	Likely pathogenic	chr16:2158468 C⇒T	SNV	NM_001009944.3:c.6700G>A(p.Val2234Met)	missense	AD/AR	0.47	0.0000162315	PM5 Strong; PP3Moderate; PM1 Supporting; PM2 Supporting	N/A
19AA	CEP164	Pathogenic	chr11:117266872 delG	Deletion (1)	NM_014956.5:c.3193del(p.Asp1065ThrfsTer2)	frameshift	AR	0.48	0.00000397855	PVS1 Very Strong; PM2 Supporting	Pathogenic
19AA	MEI1	Likely pathogenic	chr22:42172208 C⇒T	SNV	NM_152513.4:c.2647C>T(p.Arg883Ter)	nonsense	AR	0.47	0.00000401294	PVS1 Very Strong; PM2 Supporting	N/A
19AA	TMEM67	Pathogenic	chr8:94808198 T⇒C	SNV	NM_153704.6:c.1843T>C p.Cys615Arg	missense	AR	0.39	0.0001472	PS3 Strong; PM5 Moderate; PP3 Moderate; PM2 Supporting; PP2 Supporting	Pathogenic/Likely pathogenic
19AA	TSPEAR	Likely pathogenic	chr21:45948399 C⇒T	SNV	NM_144991.3:c.858G>A(p.Trp286Ter)	nonsense	AR	0.47	N/A	PVS1 Very Strong; PM2 Supporting	N/A
19AA	IFFO1	Likely pathogenic	chr12:6660760 C⇒T	SNV	ENST00000436152.2:c.-255+1G>A	splicing	N/A	0.45	0.00321718	PVS1 Very Strong; PM2 Supporting	N/A
20AA	COMP	Likely pathogenic	chr19:18899223 delC	Deletion (1)	NM_000095.3:c.863del(p.Arg288LeufsTer6)	frameshift	AD	0.49	N/A	PVS1 Very Strong; PM2 Supporting	N/A
20AA	BRIP1	Pathogenic	chr17:59871059 C⇒A	SNV	NM_032043.3:c.1372G>T p.Glu458Ter	nonsense	AD/AR	0.48	0.000004036	PVS1 Very Strong; PM2 Supporting	Pathogenic
20AA	PCDHGA1,PCDHGA2,PCDHGA3,PCDHGA4,PCDHGA5,PCDHGA6,PCDHGA7,PCDHGA8,PCDHGA9,PCDHGB1,PCDHGB2,PCDHGB3,PCDHGB4,PCDHGB5	Likely pathogenic	chr5:140782794 delG	Deletion (1)	ENST00000573521.1:c.277del(p.Glu93ArgfsTer12)	frameshift	N/A	0.45	0.00132192	PVS1 Very Strong; PM2 Supporting	N/A
20AA	SH3YL1	Likely pathogenic	chr2:224921 C⇒T	SNV	NM_015677.4:c.782-1G>A	splicing	N/A	0.48	0.0000200965	PVS1 Very Strong; PM2 Supporting	N/A
20AA	TTC3	Likely pathogenic	chr21:38572579 C⇒A	SNV	NM_001330683.2:c.5897C>A(p.Ser1966Ter)	nonsense	N/A	0.46	0.000135222	PVS1 Very Strong; PM2 Supporting	N/A
20AA	ZFP69	Likely pathogenic	chr1:40947434 G⇒T	SNV	ENST00000372706.1:c.128-1G>T	splicing	N/A	0.47	0.000846777	PVS1 Very Strong; PM2 Supporting	N/A
21AA	TUBB1	Likely pathogenic	chr20:57599587 delG	Deletion (1)	NM_030773.4:c.1106del(p.Gly369AlafsTer37)	frameshift	AD	0.47	N/A	PVS1 Very Strong; PM2 Supporting	N/A
21AA	C2	Pathogenic	chr6:31902066 delTG…TC (28)	Deletion (28)	ENST00000299367.5:c.841_849+19del	splice junction loss,frameshift,stopLoss	AR	0.37	0.00459914	PVS1 Very Strong; PM2 Moderate	Pathogenic
21AA	CERKL	Likely pathogenic	chr2:182412414 delA	Deletion (1)	NM_201548.5:c.1199del(p.Leu400Ter)	nonsense	AR	0.49	N/A	PVS1 Very Strong; PM2 Supporting	N/A
21AA	SLC25A13	Pathogenic	chr7:95800785 G⇒A	SNV	NM_014251.3:c.1229C>T(p.Thr410Ile)	missense	AR	0.45	N/A	PP3 Very Strong; PM1 Supporting; PM2 Supporting	N/A
21AA	MZF1	Likely pathogenic	chr19:59073486 G⇒A	SNV	ENST00000215057.2:c.2158C>T p.Gln720Ter	nonsense	N/A	0.46	N/A	PVS1 Very Strong; PM2 Supporting	N/A
21AA	WDR75	Likely pathogenic	chr2:190313537 A⇒G	SNV	NM_001303096.1:c.1A>G(p.Met1Val)	start loss	N/A	0.42	0.00470975	PVS1 Very Strong; PM2 Supporting	N/A
22AA	TNFRSF13B	Pathogenic	chr17:16852187 A⇒G	SNV	NM_012452.3:c.310T>C(p.Cys104Arg)	missense	AD/AR	0.5	0.00349517	PS3 Very Strong; PM5 Moderate; BP4 Supporting	Conflicting
22AA	TPO	Likely pathogenic	chr2:1481129 T⇒C	SNV	NM_001206744.2:c.1091T>C(p.Leu364Pro)	missense	AR	0.5	N/A	PP3 Strong; PM2 Supporting; PP2 Supporting	N/A
22AA	TPP1	Pathogenic	chr11:6638385 C⇒G	SNV	NM_000391.4:c.509-1G>C	splicing	AR	0.47	0.000401808	PVS1 Very Strong; PM2 Supporting	Pathogenic
23AA	GNAT1	Likely pathogenic	chr3:50231254 C⇒A	SNV	NM_144499.3:c.518C>A(p.Ser173Ter)	nonsense	AD/AR	0.44	N/A	PVS1 Very Strong; PM2 Supporting	N/A
23AA	WFS1	Likely pathogenic	chr4:6303194 C⇒T	SNV	NM_006005.3:c.1672C>T(p.Arg558Cys)	missense	AD/AR	0.52	0.000670519	PM1 Moderate; PM5 Moderate; BP4 Supporting; PM2 Supporting	Conflicting
23AA	ACADSB	Pathogenic	chr10:124800121 C⇒T	SNV	NM_001609.4:c.443C>T p.Thr148Ile	missense	AR	0.45	0.0008313	PS3 Supporting; PM2 Supporting; PP2 Supporting	Conflicting
23AA	ALDOB	Likely pathogenic	chr9:104189856 C⇒G	SNV	NM_000035.4:c.448G>C(p.Ala150Pro)	missense	AR	0.46	0.00295469	PM2 Supporting; PP2 Supporting; BP4 Supporting	Pathogenic
23AA	CIB1	Likely pathogenic	chr15:90774207_8 insA	Insertion (1)	ENST00000328649.6:c.513dup(p.Glu172Ter)	nonsense	AR	0.55	0.0000198851	PVS1 Very Strong; PM2 Supporting	N/A
23AA	GFM1	Pathogenic	chr3:158408050 C⇒T	SNV	NM_024996.7:c.2008C>T(p.Arg670Ter)	nonsense	AR	0.41	0.00000397716	PVS1 Very Strong; PM2 Supporting	Pathogenic
23AA	RAB3GAP2	Likely pathogenic	chr1:220384295 A⇒T	SNV	NM_012414.4:c.434+2T>A	splicing	AR	0.41	N/A	PVS1 Very Strong; PM2 Supporting	N/A
23AA	TP53RK	Likely pathogenic	chr20:45315633 delA	Deletion (1)	NM_033550.4:c.521del(p.Leu174ArgfsTer4)	frameshift	AR	0.42	0.0000676057	PVS1 Very Strong; PM2 Supporting	N/A
23AA	TRIM63	Likely pathogenic	chr1:26384973 G⇒A	SNV	NM_032588.4:c.739C>T(p.Gln247Ter)	nonsense	AR	0.56	0.000699862	PP3 Strong; PM2 Supporting	Conflicting
23AA	XPC	Pathogenic	chr3:14209830 G⇒A	SNV	NM_004628.5:c.463C>T(p.Arg155Ter)	nonsense	AR	0.47	0.0000160547	PVS1 Very Strong; PM2 Supporting	Pathogenic
23AA	CC2D2B,ENTPD1-AS1,ENSG00000269920	Likely pathogenic	chr10:97784669 G⇒A	SNV	NM_001349008.3:c.3947+1G>A	splicing	N/A	0.46	0.00056248	PVS1 Very Strong; PM2 Supporting	N/A
23AA	RNFT1,TBC1D3P1-DHX40P1,ENSG00000267318	Likely pathogenic	chr17:58040597 delTAAA	Deletion (4)	NM_016125.4:c.102_105del(p.Tyr34Ter)	nonsense	N/A	0.51	0.000128159	PVS1 Very Strong; PM2 Supporting	N/A
24AA	RYR1	Likely pathogenic	chr19:38954075 delC	Deletion (1)	NM_000540.3:c.2593del(p.His865IlefsTer19)	frameshift	AD/AR	0.53	N/A	PVS1 Very Strong; PM2 Supporting	N/A
24AA	GCDH,SYCE2	Pathogenic	chr19:13010300 C⇒T	SNV	NM_000159.4:c.1262C>T(p.Ala421Val)	missense	AR	0.53	0.000119363	PM1 Moderate; PM5 Moderate; PM2 Supporting	Pathogenic
24AA	ITSN2	Likely pathogenic	chr2:24538081 A⇒G	SNV	NM_001348181.2:c.2T>C(p.Met1Thr)	missense,start loss	AR	0.45	0.000003991	PVS1 Very Strong; PM2 Supporting	N/A
24AA	MAD1L1	Likely pathogenic	chr7:2188874 C⇒T	SNV	NM_001013836.2:c.987-1G>A	splicing	AR	0.52	0.000024126	PVS1 Very Strong; PM2 Supporting	N/A
24AA	TGM1	Likely pathogenic	chr14:24724656 T⇒C	SNV	NM_000359.3:c.1559A>G(p.Glu520Gly)	missense	AR	0.44	0.0057084	PS3 Strong; PP2 Supporting; BP4 Supporting	Conflicting
24AA	F8	Pathogenic	chrX:154134765 C⇒T	SNV	NM_000132.4:c.5303G>A(p.Arg1768His)	missense	X-Linked Recessive	0.45	0.00000546001	PM1 Strong; PP3 Strong; PM5 Moderate; PM2 Supporting	Likely pathogenic
24AA	LRRC71	Likely pathogenic	chr1:156900320 G⇒C	SNV	NM_144702.3:c.1241-1G>C	splicing	N/A	0.44	0.0032937	PVS1 Very Strong; PM2 Supporting	N/A
24AA	PPEF2	Likely pathogenic	chr4:76805821 delA	Deletion (1)	NM_006239.3:c.672del(p.Phe224LeufsTer23)	frameshift	N/A	0.49	N/A	PVS1 Very Strong; PM2 Supporting	N/A
25AA	MANBA	Pathogenic	chr4:103571810 G⇒A	SNV	NM_005908.4:c.1753C>T(p.Arg585Ter)	nonsense	AR	0.49	0.0000278707	PVS1 Very Strong; PM2 Supporting	Likely pathogenic
25AA	NPHS2	Pathogenic	chr1:179521743 C⇒T	SNV	NM_014625.4:c.868G>A p.Val290Met	missense	AR	0.48	0.0001119	PM1 Moderate; PM2 Supporting; PP3 Supporting	Conflicting
25AA	KIF20B	Likely pathogenic	chr10:91478507_8 insA	Insertion (1)	NM_001284259.2:c.1313dup(p.His438GlnfsTer8)	frameshift	N/A	0.48	0.00000402703	PVS1 Very Strong; PM2 Supporting	N/A
25AA	ZNF114	Likely pathogenic	chr19:48790133 T⇒G	SNV	NM_153608.4:c.1252T>G(p.Ter418Glyext*17)	stopLoss	N/A	0.51	0.000359563	PM4 Very Strong; PM2 Supporting; BP4 Supporting	N/A
26AA	MIR6766,POLG	Pathogenic	chr15:89870432 C⇒T	SNV	ENST00000268124.5:c.1399G>A p.(Ala467Thr)	missense	AD/AR	0.52	0.000512955	PM5 Moderate; PS3 Supporting; PM2 Supporting; PP2 Supporting	Pathogenic
26AA	SMO,ENSG00000243230	Likely pathogenic	chr7:128851530_1 insCCCA	Insertion (4)	NM_005631.5:c.1856_1859dup p.(Gln620HisfsTer40)	frameshift	AD/AR	0.48	N/A	PVS1 Very Strong; PM2 Supporting	N/A
26AA	FSIP2	Likely pathogenic	chr2:186668963 delT	Deletion (1)	NM_173651.4:c.14930del p.(Val4977GlyfsTer3)	frameshift	AR	0.43	0.000287949	PVS1 Very Strong; PM2 Supporting	Uncertain significance
26AA	SULT2B1	Likely pathogenic	chr19:49094866 G⇒T	SNV	NM_177973.2:c.424G>T p.(Val142Leu)	missense	AR	0.43	0.0000200293	PP3 Very Strong; PM2 Supporting; BP1 Supporting	N/A
26AA	STS	Likely pathogenic	chrX:7171283 G⇒T	SNV	NM_001320752.2:c.43G>T p.(Glu15Ter)	nonsense	X-Linked Recessive/X-Linked Dominant	0.48	N/A	PM2 Supporting; BP3 Supporting	N/A
26AA	ZMYM3	Likely pathogenic	chrX:70468162 C⇒G	SNV	NM_201599.3:c.1825G>C p.(Asp609His)	missense	X-Linked Recessive/X-Linked Dominant	0.59	N/A	PP3 Strong; PM2 Supporting; PP2 Supporting	N/A
26AA	COMMD1	Likely pathogenic	chr2:62227989 C⇒T	SNV	ENST00000311832.5:c.334C>T p.(Gln112Ter)	nonsense	N/A	0.35	N/A	PVS1 Very Strong; PM2 Supporting	N/A
26AA	ERICH2,ERICH2-DT,ENSG00000239467	Likely pathogenic	chr2:171627192 A⇒G	SNV	NM_001290030.2:c.1A>G p.(Met1Val)	start loss	N/A	0.46	N/A	PVS1 Very Strong; PM2 Supporting	N/A
26AA	LSM4	Likely pathogenic	chr19:18420491 G⇒A	SNV	NM_012321.5:c.325C>T p.(Arg109Ter)	nonsense	N/A	0.47	0.0000084956	PVS1 Very Strong; PM2 Supporting	N/A
26AA	P2RX6	Likely pathogenic	chr22:21369618 A⇒G	SNV	ENST00000443995.3:c.1A>G p.(Met1Val)	missense,start loss	N/A	0.48	0.0000450158	PVS1 Very Strong; PM2 Supporting	Uncertain significance
26AA	PAPSS1	Likely pathogenic	chr4:108535405 C⇒G	SNV	NM_005443.5:c.1875G>C p.(Ter625Tyrext*13)	stopLoss	N/A	0.39	N/A	PM4 Very Strong; PM2 Supporting; BP4 Supporting	N/A
26AA	VCPIP1	Likely pathogenic	chr8:67578361 delACAA	Deletion (4)	NM_025054.5:c.830_833del p.(Phe277TyrfsTer10)	frameshift	N/A	0.53	N/A	PVS1 Very Strong; PM2 Supporting	N/A
27AA	PKD1	Likely pathogenic	chr16:2155894 G⇒A	SNV	NM_001009944.3:c.7835C>T p.(Ser2612Leu)	missense	AD/AR	0.49	0.0000817901	PM1 Moderate; PM5 Moderate; PP3 Moderate; PM2 Supporting	Uncertain significance
27AA	GCGR	Likely pathogenic	chr17:79768953 delGC	Deletion (2)	NM_000160.5:c.339_340del p.(Gln113HisfsTer4)	frameshift	AR	0.63	N/A	PVS1 Very Strong; PM2 Supporting	N/A
27AA	RASSF1	Likely pathogenic	chr3:50368764 C⇒T	SNV	NM_007182.5:c.876+1G>A p.?	splicing	N/A	0.42	0.00000861712	PVS1 Very Strong; PM2 Supporting	N/A
27AA	SMYD3	Likely pathogenic	chr1:245912865 T⇒A	SNV	NM_001167740.2:c.1287A>T p.(Ter429Tyrext*14)	stopLoss	N/A	0.43	N/A	PM4 Very Strong; PM2 Supporting; BP4 Supporting	N/A
28AA	KCNN4	Likely pathogenic	chr19:44273694 G⇒A	SNV	NM_002250.3:c.949C>T p.(Arg317Ter)	nonsense	AD	0.46	0.0000159057	PVS1 Very Strong; PM2 Supporting	N/A
28AA	ALOXE3	Pathogenic	chr17:8015495 G⇒A	SNV	NM_021628.3:c.700C>T p.(Arg234Ter)	nonsense	AR	0.5	0.000147128	PVS1 Very Strong; PS3 Very Strong; PM2 Supporting	Pathogenic
28AA	DNAH2	Likely pathogenic	chr17:7701641 delTGG	Deletion (3)	NM_020877.5:c.8398_8398+2del p.?	splice junction loss	AR	0.55	0.00000403424	PVS1 Very strong; PM2 Supporting	N/A
28AA	DOHH	Pathogenic	chr19:3491744_5 insGGTT	Insertion (4)	ENST00000427575.1:c.654_655insAACC p.(Glu219AsnfsTer54)	frameshift	AR	0.42	0.000326697	PVS1 Very strong; PM2 Supporting	Pathogenic/Likely pathogenic
28AA	HADHA	Likely pathogenic	chr2:26417482 C⇒G	SNV	NM_000182.5:c.1646G>C p.(Arg549Thr)	missense	AR	0.55	N/A	PP3 Strong; PM5 Moderate; PM2 Supporting	N/A
28AA	HYDIN	Likely pathogenic	chr16:71101165 delA	Deletion (1)	ENST00000288168.10:c.2154del p.(Glu719SerfsTer40)	frameshift	AR	0.49	0.000045457	PVS1 Very strong; PM2 Supporting	N/A
28AA	IQCE	Pathogenic	chr7:2625907 delTGTCCCGGAG	Deletion (10)	NM_152558.5:c.895_904del p.(Val301SerfsTer8)	frameshift	AR	0.51	0.000955348	PVS1 Very Strong	Pathogenic
28AA	PKHD1L1	Likely pathogenic	chr8:110460586 delC	Deletion (1)	NM_177531.6:c.5993del p.(Pro1998ArgfsTer20)	frameshift	AR	0.53	0.0000845894	PVS1 Very strong; PM2 Supporting	N/A
28AA	CLEC5A,MGAM	Likely pathogenic	chr7:141629949 delT	Deletion (1)	NM_013252.3:c.522del p.(Cys175ValfsTer20)	frameshift	N/A	0.46	0.000127629	PVS1 Very strong; PM2 Supporting	N/A
28AA	MAML3	Likely pathogenic	chr4:140811064 delTG…GC (30)	Deletion (30)	ENST00000398940.1:c.108+6_110del p.?	in frame,splice junction loss	N/A	0.5	N/A	PVS1 Very strong; PM2 Supporting	N/A
28AA	PCDHA1,PCDHA2,PCDHA3,PCDHA4,PCDHA5,PCDHA6	Likely pathogenic	chr5:140207947 delG	Deletion (1)	ENST00000529310.1:c.271del p.(Asp91ThrfsTer18)	frameshift	N/A	0.44	0.0000318471	PVS1 Very strong; PM2 Supporting	N/A
28AA	RANBP1,TRMT2A	Likely pathogenic	chr22:20103885 delAA	Deletion (2)	NM_022727.6:c.274_275del p.(Phe92ProfsTer68)	frameshift	N/A	0.45	N/A	PVS1 Very strong; PM2 Supporting	N/A
28AA	XIRP2	Likely pathogenic	chr2:168100363 A⇒T	SNV	NM_152381.6:c.2461A>T p.(Lys821Ter)	nonsense	N/A	0.51	N/A	PVS1 Very strong; PM2 Supporting	N/A
28AA	ZNF101	Likely pathogenic	chr19:19790252_3 insC	Insertion (1)	NM_033204.4:c.459dup p.(Ser154GlnfsTer2)	frameshift	N/A	0.48	0.00000398829	PVS1 Very strong; PM2 Supporting	N/A
29AA	KAT6A	Likely pathogenic	chr8:41800300 C⇒G	SNV	NM_001305878.2:c.2447G>C p.(Ter816Serext*23)	stopLoss	AD	0.5	N/A	PM4 Very Strong; PM2 Supporting; BP4 Supporting	N/A
29AA	C9	Pathogenic	chr5:39342214 G⇒T	SNV	NM_001737.5:c.162C>A p.(Cys54Ter)	nonsense	AR	0.42	0.000890769	PVS1 Very strong; PM2 Supporting	Pathogenic/ Likely pathogenic
29AA	COX15,CUTC	Pathogenic	chr10:101486855 G⇒C	SNV	NM_078470.6:c.452C>G p.(Ser151Ter)	nonsense	AR	0.5	0.000250527	PVS1 Very strong; PM2 Supporting	Pathogenic
29AA	DZIP1L	Likely pathogenic	chr3:137781662 C⇒T	SNV	NM_173543.3:c.2300G>A p.(Trp767Ter)	nonsense	AR	0.52	0.00026277	PVS1 Very strong; PM2 Supporting	Uncertain significance
29AA	MERTK	Likely pathogenic	chr2:112686919 delC	Deletion (1)	NM_006343.3:c.285del p.(Phe96SerfsTer8)	frameshift	AR	0.46	N/A	PVS1 Very strong; PM2 Supporting	N/A
29AA	PRDX1	Likely pathogenic	chr1:45980651 T⇒A	SNV	NM_181697.3:c.277A>T p.(Lys93Ter)	nonsense	AR	0.5	N/A	PVS1 Very strong; PM2 Supporting	N/A
29AA	CCT6B	Likely pathogenic	chr17:33255068 C⇒A	SNV	NM_006584.4:c.1592G>T p.(Ter531Leuext*1)	stopLoss	N/A	0.38	0.00215728	PM4 Very Strong; PM2 Supporting; BP4 Supporting	N/A
1MDS-h	EZH2	Likely pathogenic	chr7:148543576 G⇒A	SNV	NM_004456.5:c.232C>T p.Arg78Cys	missense	AD	0.46	0.000003984	PM1 Moderate; PM2 Moderate; PP3 Supporting; PM5 Moderate	N/A
1MDS-h	COL4A3	Likely pathogenic	chr2:228173675 A⇒G	SNV	NM_000091.5:c.4523A>G p.Asn1508Ser	missense	AD/AR	0.5	0.0002205	PM1 Moderate; PM2 Moderate; PP3 Supporting	N/A
1MDS-h	MASP1	Likely pathogenic	chr3:186953728 G⇒A	SNV	NM_139125.4:c.1931C>T p.Thr644Met	missense	AR	0.5	0.0003343	PM1 Moderate; PM2 Moderate; PP3 Supporting	Conflicting
1MDS-h	PDHX	Likely pathogenic	chr11:34938306 G⇒A	SNV	NM_003477.3:c.104G>A p.Trp35Ter	nonsense	AR	0.48	N/A	PVS1 Very strong; PM2 Supporting	N/A
1MDS-h	STAR	Likely pathogenic	chr8:38003899 C⇒T	SNV	NM_000349.3:c.373G>A p.Val125Met	missense	AR	0.37	0.00002784	PM1 Supporting; PMM2 Supporting; BP4 Moderate	N/A
1MDS-h	XDH	Pathogenic	chr2:31596738 C⇒G	SNV	NM_000379.4:c.1686+1G>C	splicing	AR	0.51	0.0004659	PVS1 Very strong; PM2 Supporting	Conflicting
1MDS-h	C2orf42	Likely pathogenic	chr2:70406776 delT	Deletion (1)	ENST00000299367.5:c.841_849+19del	splicing	N/A	0.5	N/A	PVS1 Very strong; PM2 Supporting	N/A
1MDS-h	CFAP46	Likely pathogenic	chr10:134755970 G⇒A	SNV	NM_001200049.3:c.19C>T p.Gln7Ter	nonsense	N/A	0.4	0.002661	PP3 Strong; PM2 Supporting	N/A
1MDS-h	CIPC	Likely pathogenic	chr14:77572100 delAAAG	Deletion (4)	NM_033426.3:c.49_52del p.Lys17Ter	nonsense	N/A	0.39	N/A	PVS1 Very strong; PM2 Supporting	N/A
1MDS-h	CIPC	Likely pathogenic	chr14:77572106 delGGCAAAGG	Deletion (8)	NM_033426.3:c.55_62del p.Gly19HisfsTer16	frameshift	N/A	0.41	N/A	PVS1 Very strong; PM2 Supporting	N/A
1MDS-h	CTU1	Likely pathogenic	chr19:51607675_6 insCGGGCGGCAG	Insertion (10)	NM_145232.4:c.142_151dup p.Gly51AlafsTer42	frameshift	N/A	0.49	N/A	PVS1 Very Strong; PM2 Moderate	N/A
1MDS-h	KIF26A	Likely pathogenic	chr14:104644193_4 insCCCGCA	Insertion (6)	NM_015656.1:c.5075_5080dup p.Thr1692_Arg1693dup	in frame	N/A	0.49	0.0003193	PVS1 Very Strong; PM2 Moderate	N/A
1MDS-h	NRDE2	Likely pathogenic	chr14:90778736 A⇒G	SNV	NM_017970.4:c.557+2T>C	splicing	N/A	0.59	0.000007969	PVS1 Very strong; PM2 Supporting	N/A
1MDS-h	PPARA	Pathogenic	chr22:46627757_8 insA	Insertion (1)	NM_001001928.3:c.782dup p.Asn261LysfsTer55	frameshift	N/A	0.48	N/A	PVS1 Very strong; PM2 Supporting	N/A
1MDS-h	SPECC1	Likely pathogenic	chr17:20107853_4 insTGCG	Insertion (4)	NM_001243439.2:c.492_495dup p.Leu166CysfsTer3	frameshift	N/A	0.4	N/A	PVS1 Very strong; PM2 Supporting	N/A
2MDS-h	TGM6	Likely pathogenic	chr20:2377244 C⇒T	SNV	NM_198994.3:c.517C>T(p.Arg173Ter)	nonsense	AD	0.43	0.00001194	PVS1 Very strong; PM2 Supporting	N/A
2MDS-h	ERBB3	Likely pathogenic	chr12:56481420 C⇒T	SNV	NM_001982.4:c.607C>T p.Gln203Ter	nonsense	AD/AR	0.35	N/A	PVS1 Very strong; PM2 Supporting	N/A
2MDS-h	VHL	Pathogenic	chr3:10183772 C⇒T	SNV	NM_000551.4:c.241C>T(p.Pro81Ser)	missense	AD/AR	0.41	0.0001998	PM1 Strong; PM5 Moderate; PM2 Supporting	Conflicting
2MDS-h	FAH	Likely pathogenic	chr15:80464578 A⇒G	SNV	NM_000137.4:c.694A>G(p.Asn232Asp)	missense	AR	0.38	N/A	PP3 Strong; PM1 Moderate; PM2 Supporting	N/A
2MDS-h	GIMAP5	Likely pathogenic	chr7:150439838 T⇒C	SNV	NM_001199577.1:c.1223T>C p.Leu408Pro	missense	AR	0.45	0.00204	PS3 Strong; PM1 Moderate; PM2 Supporting; BP4 Supporting	Pathogenic/Likely pathogenic
2MDS-h	PEX6	Likely pathogenic	chr6:42935188 C⇒T	SNV	NM_000287.4:c.1802G>A(p.Arg601Gln)	missense	AR	0.47	0.002748	PS3 Strong; PM3 Moderate; PM2 Moderate; PP3 Supporting	N/A
2MDS-h	RAPGEF3	Likely pathogenic	chr12:48144865_6 insC	Insertion (1)	NM_001098531.4:c.636dup(p.Pro213AlafsTer2)	frameshift	N/A	0.47	N/A	PVS1 Very Strong; PM2 Moderate	N/A
2MDS-h	SLC12A7	Likely pathogenic	chr5:1085347 G⇒A	SNV	NM_006598.3:c.917C>T(p.Pro306Leu)	missense	N/A	0.42	0.00001217	PM2 Moderate; PP3 Supporting	N/A
2MDS-h	SPAG1	Pathogenic	chr8:101245664 C⇒T	SNV	NM_172218.3:c.2014C>T(p.Gln672Ter)	nonsense	N/A	0.38	0.0000875	PVS1 Very strong; PM2 Supporting	Pathogenic/Likely pathogenic
2MDS-h	ZNF626	Likely pathogenic	chr19:20807983_4 insT	Insertion (1)	NM_001076675.3:c.699dup(p.Cys234MetfsTer6)	frameshift	N/A	0.47	0.00004022	PVS1 Very strong; PM2 Supporting	N/A
3MDS-h	CFH	Likely pathogenic	chr1:196709816 G⇒T	SNV	NM_000186.4:c.2850G>T(p.Gln950His)	missense	AD/AR	0.39	0.00393795	PM2 Moderate; PP3 Supporting	N/A
3MDS-h	MAPRE2	Likely pathogenic	chr18:32558480 delGAAT	Deletion (4)	NM_001143827.3:c.2_5del(p.Met1AsnfsTer40)	frameshift	AD/AR	0.43	0.00129332	PS3 Strong; BP4 Supporting	Conflicting
3MDS-h	PDE6B	Pathogenic	chr4:654368 T⇒C	SNV	NM_000283.4:c.1580T>C(p.Leu527Pro)	missense	AD/AR	0.48	0.0000678155	PM1 Strong; PM2 Strong; PS3 Strong; PP3 Supporting	Conflicting
3MDS-h	SBDS	Pathogenic	chr7:66459197 A⇒G	SNV	NM_016038.4:c.258+2T>C	splicing	AD/AR	0.45	0.00388078	PVS1 Very Strong; PM2 Strong; PS3 Strong	Pathogenic/Likely pathogenic
3MDS-h	NBPF19,NBPF20,RBM8A	Likely pathogenic	chr1:145507765 G⇒C	SNV	NM_005105.5:c.67+32G>C	intronic	AR	0.41	0.005471	PVS1 Very strong; PM2 Supporting	N/A
3MDS-h	NCF1,STAG3L2	Likely pathogenic	chr7:74193665 T⇒G	SNV	NM_000265.6:c.292T>G(p.Cys98Gly)	missense	AR	0.49	0.000830498	PM1 Strong; PM2 Supporting; PP2 Supporting	N/A
3MDS-h	STIL	Likely pathogenic	chr1:47767376 G⇒A	SNV	NM_001048166.1:c.310C>T(p.Arg104Ter)	nonsense	AR	0.43	N/A	PVS1 Very strong; PM2 Supporting	N/A
3MDS-h	UNC45A	Likely pathogenic	chr15:91482964 C⇒T	SNV	NM_018671.5:c.430C>T(p.Arg144Ter)	nonsense	AR	0.49	0.00001591	PVS1 Very strong; PM2 Supporting	N/A
3MDS-h	CRIP3,ZNF318	Likely pathogenic	chr6:43275575_6 insAGG	Insertion (3)	NM_206922.3:c.196+1_196+2insCCT	splicing	N/A	0.46	N/A	PVS1 Very strong; PM2 Supporting	N/A
3MDS-h	HDGFL2	Likely pathogenic	chr19:4493979 C⇒T	SNV	NM_001001520.3:c.839C>T(p.Ala280Val)	missense	N/A	0.43	0.00408837	PVS1 Very strong; PM2 Supporting	N/A
3MDS-h	TMPRSS2	Likely pathogenic	chr21:42839660 C⇒A	SNV	NM_001135099.1:c.1578+1G>T	splicing	N/A	0.5	N/A	PVS1 Very strong; PM2 Supporting	N/A
3MDS-h	TNFAIP6,LOC101929319	Likely pathogenic	chr2:152220557 delC	Deletion (1)	NM_007115.4:c.195del(p.Ala66GlnfsTer6)	frameshift	N/A	0.39	0.000222834	PVS1 Very strong; PM2 Supporting	N/A
4MDS-h	C2orf15,LIPT1,MITD1,ENSG00000273155	Likely pathogenic	chr2:99778598 delA	Deletion (1)	NM_145199.3:c.180del(p.Lys60AsnfsTer14)	frameshift	AR	0.46	N/A	PVS1 Very strong; PM2 Supporting	N/A
4MDS-h	CANT1	Pathogenic	chr17:76993427 delAG	Deletion (2)	NM_001159773.2:c.277_278del(p.Leu93ValfsTer89)	frameshift	AR	0.48	0.0000637476	PVS1 Very strong; PM2 Supporting	Pathogenic
4MDS-h	MVK	Pathogenic	chr12:110034320 G⇒A	SNV	NM_001114185.3:c.1129G>A(p.Val377Ile)	missense	AR	0.47	0.00157569	PM2 Supporting; PP2 Supporting; BP4 Supporting	Conflicting
4MDS-h	PCBP3	Likely pathogenic	chr21:47334349 A⇒T	SNV	NM_001348241.2:c.602A>T(p.Asp201Val)	missense	N/A	0.46	0.00187958	PM2 Moderate; PP3 Supporting	N/A
4MDS-h	PDZD4	Likely pathogenic	chrX:153073353 C⇒T	SNV	NM_001303513.3:c.7G>A(p.Ala3Thr)	missense	N/A	0.42	0.000359313	PM2 Moderate; PP3 Supporting	N/A
4MDS-h	ZNF439	Likely pathogenic	chr19:11978656 C⇒T	SNV	NM_152262.3:c.772C>T(p.Arg258Ter)	nonsense	N/A	0.48	0.000107619	PVS1 Very strong; PM2 Supporting	N/A
5MDS-h	GJA3	Pathogenic	chr13:20717172 delA	Deletion (1)	NM_021954.4:c.256del(p.Ser86ProfsTer30)	frameshift	AD	0.49	N/A	PVS1 Very strong; PM2 Supporting	N/A
5MDS-h	MEFV	Pathogenic	chr16:3293403 T⇒C	SNV	NM_000243.3:c.2084A>G(p.Lys695Arg)	missense	AD/AR	0.51	0.00524491	PM1 Strong; PM5 Strong; BP4 Supporting	Conflicting
5MDS-h	C2	Pathogenic	chr6:31902066 delTG…TC (28)	Deletion (28)	ENST00000299367.5:c.841_849+19del	splice junction loss,frameshift,stopLoss	AR	0.35	0.00459914	PVS1 Very Strong; PM2 Moderate	Pathogenic
5MDS-h	C9	Pathogenic	chr5:39342214 G⇒T	SNV	NM_001737.5:c.162C>A(p.Cys54Ter)	nonsense	AR	0.36	0.000890769	PVS1 Very strong; PM2 Supporting	Pathogenic/Likely pathogenic
5MDS-h	NPC2	Pathogenic	chr14:74953027 C⇒T	SNV	NM_006432.5:c.190+5G>A	splicing	AR	0.55	0.0000434468	PP3 Very Strong; PM2 Supporting	Conflicting
5MDS-h	OAT	Likely pathogenic	chr10:126100580 T⇒C	SNV	NM_000274.4:c.161A>G(p.Asn54Ser)	missense	AR	0.45	N/A	PP3 Strong; PM5 Moderate; PM2 Supporting; PP2 Supporting	N/A
5MDS-h	RORC	Likely pathogenic	chr1:151804213 G⇒A	SNV	NM_005060.4:c.28C>T(p.Arg10Ter)	nonsense	AR	0.49	0.00210644	PVS1 Very strong; PM2 Supporting	N/A
5MDS-h	USP53	Likely pathogenic	chr4:120177423 A⇒G	SNV	NM_001371395.1:c.395A>G(p.His132Arg)	missense	AR	0.35	N/A	PP3 Strong. PM2 Supporting, BP1 Supporting	Likely Pathogenic
5MDS-h	ACAA1	Pathogenic	chr3:38170780 delC	Deletion (1)	NM_001607.4:c.545+1del	splicing	N/A	0.48	N/A	PVS1 Very strong; PM2 Supporting	N/A
5MDS-h	CD2BP2	Pathogenic	chr16:30365223 delCAGT	Deletion (4)	NM_006110.3:c.371_374del(p.Asp124GlyfsTer2)	frameshift	N/A	0.49	N/A	PVS1 Very Strong; PM2 Moderate	N/A
5MDS-h	CRYBG2	Likely pathogenic	chr1:26671585 delC	Deletion (1)	NM_001039775.3:c.1564del(p.Ala522LeufsTer11)	frameshift	N/A	0.48	0.000034688	PVS1 Very strong; PM2 Supporting	N/A
5MDS-h	LACTBL1	Likely pathogenic	chr1:23279776 delCG…AG (51)	Deletion (51)	NM_001289974.2:c.1450_1500del(p.Leu484_Ala500del)	in frame	N/A	0.46	0.00185114	PM1 Moderate; PM4 Moderate; PM2 Supporting, PP3 Supporting	N/A
5MDS-h	MYO15B	Likely pathogenic	chr17:73616709 delC	Deletion (1)	NM_001309242.1:c.7602del(p.Ser2535GlnfsTer86)	frameshift	N/A	0.49	N/A	PVS1 Very Strong; PM2 Moderate; PP3 Supporting	N/A
5MDS-h	TGFB1I1	Pathogenic	chr16:31487883 G⇒C	SNV	NM_001042454.3:c.970G>C(p.Gly324Arg)	missense	N/A	0.43	N/A	PP3 Very Strong; PM2 Supporting; BP1 Supporting	N/A
6MDS-h	CHD3	Likely pathogenic	chr17:7804220 delGAG	Deletion (3)	NM_001005271.3:c.3207_3209del(p.Gly1072del)	in frame	AD	0.49	N/A	PVS1 Very strong; PM2 Supporting	Pathogenic/Likely pathogenic
6MDS-h	OSMR	Likely pathogenic	chr5:38883928 G⇒A	SNV	NM_003999.3:c.419-1G>A	splicing	AD	0.49	0.0000119567	PVS1 Very strong; PM2 Supporting	N/A
6MDS-h	UMOD	Likely pathogenic	chr16:20361091 G⇒T	SNV	NM_001278614.2:c.187+2C>A	missense	AD	0.48	N/A	PVS1 Very strong; PM2 Supporting	N/A
6MDS-h	C2	Pathogenic	chr6:31902066 delTG…TC (28)	Deletion (28)	ENST00000299367.5:c.841_849+19del	splice junction loss,frameshift,stopLoss	AR	0.36	0.00459914	PVS1 Very Strong; PM2 Moderate	Pathogenic
6MDS-h	FZD6	Likely pathogenic	chr8:104340582 G⇒A	SNV	ENST00000358755.4:c.1479G>A(p.Trp493Ter)	nonsense	AR	0.42	N/A	PVS1 Very Strong; PM2 Moderate	N/A
6MDS-h	PTPRF	Likely pathogenic	chr1:44067733 C⇒T	SNV	NM_002840.5:c.2314-9C>T	splicing	AR	0.52	0.0000397697	PM2 Supporting	N/A
6MDS-h	SYNJ1	Likely pathogenic	chr21:34029346 T⇒C	SNV	NM_003895.3:c.2663A>G(p.Tyr888Cys)	missense	AR	0.47	N/A	PP3 Moderate; PM2 Supporting; BP1 Supporting	Uncertain significance
6MDS-h	TSEN54	Pathogenic	chr17:73518201 A⇒T	SNV	NM_207346.3:c.1039A>T(p.Lys347Ter)	nonsense	AR	0.48	0.0000468106	PVS1 Very strong; PM2 Supporting	Pathogenic/Likely pathogenic
6MDS-h	AHNAK2	Likely pathogenic	chr14:105411345 delGG…TT (15)	Deletion (15)	NM_138420.4:c.10429_10443del(p.Lys3477_Pro3481del)	in frame	N/A	0.39	0.00255413	PM4 Moderate; PM2 Supporting	N/A
6MDS-h	CLEC4M	Likely pathogenic	chr19:7828277 A⇒G	SNV	ENST00000327325.5:c.47-2A>G	splicing	N/A	0.47	0.00273455	PVS1 Very Strong; PM2 Moderate; PP3 Supporting	N/A
6MDS-h	EP400	Likely pathogenic	chr12:132502890 C⇒T	SNV	NM_015409.5:c.4246C>T(p.Arg1416Ter)	nonsense	N/A	0.48	N/A	PP3 Strong; PM2 Supporting	N/A
6MDS-h	KLRG1,ENSG00000257105	Likely pathogenic	chr12:9142233 T⇒A	SNV	NM_005810.4:c.2T>A(p.Met1Lys)	start loss	N/A	0.45	0.0000363563	PVS1 Very Strong; PM2 Moderate; PP3 Supporting	N/A
6MDS-h	MLNR	Likely pathogenic	chr13:49796269 delTC	Deletion (2)	NM_001507.1:c.999_1000del(p.Gln334ValfsTer3)	frameshift	N/A	0.52	0.00186091	PM2 Supporting	N/A
6MDS-h	STAB1	Likely pathogenic	chr3:52553280 G⇒A	SNV	NM_015136.3:c.5035G>A(p.Gly1679Ser)	missense	N/A	0.51	0.0000120055	PP3 Very Strong; PM2 Supporting; BP1 Supporting	N/A
7MDS-h	F2	Pathogenic	chr11:46760636 G⇒A	SNV	NM_000506.5:c.1693G>A(p.Glu565Lys)	missense	AD/AR	0.48	N/A	PM1 Moderate; PM2 Supporting	N/A
7MDS-h	MEFV	Pathogenic	chr16:3293403 T⇒C	SNV	NM_000243.3:c.2084A>G(p.Lys695Arg)	missense	AD/AR	0.51	0.00524491	PM1 Strong; PM5 Strong; BP4 Supporting	Conflicting
7MDS-h	AK7	Likely pathogenic	chr14:96904237 delA	Deletion (1)	NM_152327.5:c.675del(p.Leu225PhefsTer25)	frameshift	AR	0.48	N/A	PVS1 Very strong; PM2 Supporting	N/A
7MDS-h	DNAH17,DNAH17-AS1	Likely pathogenic	chr17:76487632 G⇒A	SNV	NM_173628.4:c.6562C>T(p.Arg2188Ter)	nonsense	AR	0.48	0.0000201277	PVS1 Very strong; PM2 Supporting	N/A
7MDS-h	HAVCR2,ENSG00000254246	Pathogenic	chr5:156533730 G⇒A	SNV	NM_032782.5:c.302C>T(p.Thr101Ile)	missense	AR	0.49	0.00639292	PM1 Moderate; BP4 Supporting	N/A
7MDS-h	MPO	Pathogenic	chr17:56356732 C⇒A	SNV	NM_000250.2:c.604G>T(p.Glu202Ter)	nonsense	AR	0.53	0.000134731	PVS1 Very strong; PM2 Supporting	Likely pathogenic
7MDS-h	WEE2,WEE2-AS1	Pathogenic	chr7:141424913 G⇒C	SNV	NM_001105558.1:c.1309G>C(p.Gly437Arg)	missense	AR	0.45	N/A	PP3 Moderate; PM2 Supporting; PP3 Supporting	N/A
7MDS-h	ATP1B1,NME7	Pathogenic	chr1:169102044_5 insAAGT	Insertion (4)	NM_013330.5:c.1106_1109dup(p.Phe370LeufsTer8)	frameshift	N/A	0.42	0.000304029	PM2 Supporting	N/A
7MDS-h	BCL9L	Likely pathogenic	chr11:118779374 G⇒A	SNV	NM_182557.4:c.27-10C>T	splicing	N/A	0.44	0.00000849762	PM2 Supporting	N/A
7MDS-h	H2AC21,H2AC20,H2BC21	Pathogenic	chr1:149858526 T⇒C	SNV	NM_003517.3:c.2T>C(p.Met1Thr)	start loss	N/A	0.48	N/A	PVS1 Very strong; PM2 Supporting	N/A
7MDS-h	PLD5	Likely pathogenic	chr1:242383291 T⇒C	SNV	ENST00000536534.2:c.734A>G(p.Gln245Arg)	missense	N/A	0.43	0.000537301	PP3 Strong; PM2 Supporting	N/A
8MDS-h	HADHA	Likely pathogenic	chr2:26418053 C⇒G	SNV	NM_000182.5:c.1528G>C(p.Glu510Gln)	missense	AR	0.52	0.00122881	PS3 Strong; PM1 Moderate; PP3 Supporting	Pathogenic
8MDS-h	MAN2B1	Pathogenic	chr19:12760746 G⇒A	SNV	NM_000528.4:c.2248C>T(p.Arg750Trp)	missense	AR	0.49	0.000234609	PM5 Moderate; PS3 Moderate; PM2 Supporting	Pathogenic
8MDS-h	ZMYND10,ZMYND10-AS1	Pathogenic	chr3:50382964 A⇒C	SNV	ENST00000442887.1:c.-38+2T>G	missense	AR	0.47	0.000269642	PVS1 Very strong; PM2 Supporting	Pathogenic
8MDS-h	ENTPD8,NOXA1	Likely pathogenic	chr9:140328502 delAG	Deletion (2)	NM_001256067.2:c.1265_1266del(p.Gln422ArgfsTer9)	frameshift	N/A	0.37	0.00035283	PVS1 Very strong; PM2 Supporting	N/A
8MDS-h	GDA	Likely pathogenic	chr9:74764476 A⇒G	SNV	NM_004293.5:c.1A>G(p.Met1Val)	start loss	N/A	0.52	0.00000413138	PVS1 Very strong; PM2 Supporting	N/A
8MDS-h	IFFO1	Likely pathogenic	chr12:6660760 C⇒T	SNV	ENST00000436152.2:c.-255+1G>A	splicing	N/A	0.5	0.00321718	PVS1 Very strong; PM2 Supporting	N/A
8MDS-h	PCDHGA1,PCDHGA2,PCDHGA3,PCDHGA4,PCDHGA5,PCDHGA6,PCDHGA7,PCDHGA8,PCDHGA9,PCDHGB1,PCDHGB2,PCDHGB3,PCDHGB4,PCDHGB5	Likely pathogenic	chr5:140782794 delG	Deletion (1)	ENST00000573521.1:c.277del(p.Glu93ArgfsTer12)	frameshift	N/A	0.43	0.00132192	PVS1 Very strong; PM2 Supporting	N/A
8MDS-h	SPATA31E1,LOC497256	Likely pathogenic	chr9:90502264_5 insGGCA	Insertion (4)	NM_178828.5:c.2865_2868dup(p.Gly957GlnfsTer47)	frameshift	N/A	0.45	0.000940861	PVS1 Very strong; PM2 Supporting	N/A
9MDS-h	TNNI3,ENSG00000267110	Likely pathogenic	chr19:55666150 T⇒C	SNV	NM_000363.5:c.331A>G(p.Arg111Gly)	missense	AD/AR	0.46	0.000024052	PP3 Strong; PM2 Supporting; PP2 Supporting	Uncertain significance
9MDS-h	AGXT	Likely pathogenic	chr2:241818143 G⇒A	SNV	NM_000030.3:c.1084G>A(p.Gly362Ser)	missense	AR	0.53	0.0000344147	PP3 Strong; PM1 Moderate; PM2 Supporting	Conflicting
9MDS-h	ITGA9	Likely pathogenic	chr3:37670670 T⇒A	SNV	NM_002207.3:c.1690-8T>A	splicing	N/A	0.42	0.000601239	PP3 Strong; PM2 Supporting	N/A
9MDS-h	RASSF2	Likely pathogenic	chr20:4771101 delT	Deletion (1)	ENST00000379400.3:c.533del(p.His178LeufsTer22)	frameshift	N/A	0.41	N/A	PVS1 Very strong; PM2 Supporting	N/A
10MDS-h	CDON	Likely pathogenic	chr11:125850943 C⇒A	SNV	NM_001378964.1:c.3276+1G>T	splicing	AD/AR	0.44	0.000179073	PVS1 Very strong; PM2 Supporting	N/A
10MDS-h	SH3TC2	Pathogenic	chr5:148407323 G⇒A	SNV	NM_024577.4:c.1972C>T(p.Arg658Cys)	missense	AD/AR	0.5	0.0000239021	PP3 Supporting; PM2 Supporting	Pathogenic/ Likely pathogenic
10MDS-h	TNFRSF13B	Likely pathogenic	chr17:16855809 G⇒T	SNV	NM_012452.3:c.150C>A(p.Cys50Ter)	nonsense	AD/AR	0.47	N/A	PS3 Very Strong; PM5 Moderate; BP4 Supporting	Conflicting
10MDS-h	DYNC2I1	Likely pathogenic	chr7:158672510 delAG	Deletion (2)	NM_018051.5:c.714_715del p.Lys239IlefsTer7	frameshift	AR	0.51	0.00001217	PVS1 Very strong; PM2 Supporting	N/A
10MDS-h	EPS8L2	Pathogenic	chr11:723327_8 insC	Insertion (1)	NM_022772.4:c.1430dup	frameshift	AR	0.38	0.0001651	PVS1 Very strong; PM2 Supporting	Pathogenic
10MDS-h	GLDC	Likely pathogenic	chr9:6602123 T⇒C	SNV	NM_000170.3:c.1141A>G(p.Ile381Val)	missense	AR	0.45	N/A	PM1 Moderate; PM5 Moderate; PP3 Moderate; PM2 Supporting	N/A
10MDS-h	OTOGL	Pathogenic	chr12:80613592 A⇒G	SNV	NM_173591.5:c.209-2A>G	splicing	AR	0.44	0.000162723	PVS1 Very strong; PM2 Supporting	Conflicting
10MDS-h	RUBCN	Likely pathogenic	chr3:197427915 delG	Deletion (1)	NM_014687.4:c.830del(p.Pro277GlnfsTer7)	frameshift	AR	0.48	N/A	PVS1 Very strong; PM2 Supporting	N/A
10MDS-h	INKA2	Likely pathogenic	chr1:112269630 G⇒T	SNV	NM_019099.5:c.854C>A(p.Ser285Ter)	nonsense	N/A	0.39	N/A	PVS1 Very strong; PM2 Supporting	N/A
10MDS-h	PLEKHA5	Likely pathogenic	chr12:19418783 A⇒C	SNV	NM_001256470.2:c.710A>C(p.Lys237Thr)	missense	N/A	0.48	N/A	PP3 Very Strong; PM2 Supporting; BP1 Supporting	N/A
10MDS-h	POLD3	Likely pathogenic		SNV	NM_006591.3:c.1318C>T p.Arg440Ter	nonsense	N/A	0.49	N/A	PVS1 Very strong; PM2 Supporting	N/A
10MDS-h	SAMD7	Likely pathogenic	chr3:169654229 C⇒T	SNV	NM_001304366.2:c.1144C>T(p.Gln382Ter)	nonsense	N/A	0.5	0.00000797156	PVS1 Very strong; PM2 Supporting	N/A
10MDS-h	TMEM184C	Likely pathogenic	chr4:148554048 delAT	Deletion (2)	NM_018241.3:c.780-3_780-2del	splicing	N/A	0.43	N/A	PVS1 Very strong; PM2 Supporting	N/A
10MDS-h	ZNF557	Likely pathogenic	chr19:7082932_3 insTT	Insertion (2)	NM_024341.3:c.473_474dup(p.Lys159LeufsTer98)	frameshift	N/A	0.44	N/A	PVS1 Very strong; PM2 Supporting	N/A
11MDS-h	NPAT	Likely pathogenic	chr11:108061227 C⇒G	SNV	NM_002519.3:c.291G>C(p.Arg97Ser)	missense	AD	0.55	N/A	PP3 Strong; PM2 Supporting	N/A
11MDS-h	DGAT1	Likely pathogenic	chr8:145541633 A⇒C	SNV	NM_012079.6:c.799T>G(p.Phe267Val)	missense	AR	0.5	N/A	PP3 Strong; PM2 Supporting	N/A
11MDS-h	GPBP1L1	Likely pathogenic	chr1:46120874 G⇒A	SNV	NM_021639.5:c.178C>T(p.Arg60Ter)	nonsense	N/A	0.48	N/A	PP3 Strong; PM2 Supporting	N/A
11MDS-h	MKNK1,MOB3C	Pathogenic	chr1:47078855 delC	Deletion (1)	ENST00000271139.8:c.295del(p.Val99TrpfsTer2)	frameshift	N/A	0.41	N/A	PM2 Supporting	N/A
12MDS-h	SMAD6	Likely pathogenic	chr15:67073733 G⇒T	SNV	NM_005585.5:c.1351G>T(p.Glu451Ter)	nonsense	AD	0.49	N/A	PVS1 Very strong; PM2 Supporting	N/A
12MDS-h	COL4A4	Pathogenic	chr2:227953394 C⇒T	SNV	NM_000092.5:c.1598G>A p.Gly533Asp	missense	AD/AR	0.45	N/A	PP3 Strong; PM1 Supporting; PM2 Supporting	Pathogenic
12MDS-h	SLC13A5	Pathogenic	chr17:6607319 G⇒A	SNV	NM_177550.5:c.425C>T(p.Thr142Met)	missense	AR	0.48	0.00000798021	PS3 Very Strong; PP3 Moderate; PM2 Supporting; PP2 Supporting	Pathogenic/Likely pathogenic
12MDS-h	ABCC10	Likely pathogenic	chr6:43416764 G⇒A	SNV	NM_001198934.2:c.4105G>A(p.Gly1369Ser)	missense	N/A	0.48	0.0000199316	PP3 Very Strong; PM2 Supporting	N/A
12MDS-h	ABHD17A	Likely pathogenic	chr19:1880116 T⇒C	SNV	NM_001130111.2:c.333-2A>G	splicing	N/A	0.47	N/A	PVS1 Very strong; PM2 Supporting	N/A
12MDS-h	C9orf43	Likely pathogenic	chr9:116186597 G⇒A	SNV	NM_001278629.2:c.807+1G>A	splicing	N/A	0.58	0.0000168508	PVS1 Very strong; PM2 Supporting	N/A
12MDS-h	COA1,STK17A	Likely pathogenic	chr7:43659292 C⇒T	SNV	NM_004760.3:c.661C>T(p.Arg221Ter)	nonsense	N/A	0.45	0.0000437804	PVS1 Very strong; PM2 Supporting	N/A
12MDS-h	VPS72	Likely pathogenic	chr1:151162597 T⇒C	SNV	NM_005997.3:c.1A>G(p.Met1Val)	start loss	N/A	0.52	0.0000599348	PVS1 Very strong; PM2 Supporting	N/A
13MDS-h	CFHR5	Pathogenic	chr1:196963258_9 insA	Insertion (1)	NM_030787.4:c.486dup(p.Glu163ArgfsTer35)	frameshift	AD/AR	0.64	0.00203427	PVS1 Very strong; PM2 Supporting	Conflicting
13MDS-h	CFTR,ENSG00000083622	Pathogenic	chr7:117282582 G⇒C	SNV	NM_000492.4:c.3808G>C(p.Asp1270His)	missense	AD/AR	0.46	N/A	PM5 Strong; PP3Moderate; PM1 Supporting; PM2 Supporting	N/A
13MDS-h	TTN,TTN-AS1,ENSG00000271011	Likely pathogenic	chr2:179442329 C⇒T	SNV	NM_001267550.2:c.68824G>A(p.Glu22942Lys)	missense	AD/AR	0.46	0.000284287	PP3 Strong; PM2 Supporting; BP1 Supporting	Conflicting
13MDS-h	CR2	Pathogenic	chr1:207647643 G⇒A	SNV	NM_001006658.3:c.2298G>A(p.Trp766Ter)	nonsense	AR	1.0	0.000748831	PVS1 Very strong; PM2 Supporting	Conflicting
13MDS-h	ABCC3	Likely pathogenic	chr17:48750910 delTGAGA	Deletion (5)	NM_003786.4:c.2492_2496del(p.Glu831GlyfsTer24)	frameshift	N/A	0.45	0.00000795412	PVS1 Very strong; PM2 Supporting	N/A
13MDS-h	ACY1	Likely pathogenic	chr3:52022837 C⇒T	SNV	NM_000666.3:c.1057C>T p.Arg353Cys	missense, splicing	N/A	0.52	N/A	PM2 Moderate; PP3 Supporting; PM5 Moderate; PP4 Supporitng	Conflicting
13MDS-h	BAZ2A	Likely pathogenic	chr12:57029969 T⇒A	SNV	NM_013449.4:c.1A>T(p.Met1Leu)	start loss, splicing	N/A	0.41	N/A	PVS1 Very strong; PM2 Supporting	N/A
