# Supplementary material for: Overrepresentation of Germline Immune-Related Gene Variants in Patients with Acquired Bone Marrow Failure
Source: J Clin Immunol. 2025 Nov 5;45(1):150. doi: 10.1007/s10875-025-01951-6 (PMC12586405; doi:10.1007/s10875-025-01951-6)
Supplement: Supplementary file 2 — Supplementary Material 2(XLSX 123 KB ) [file 10875_2025_1951_MOESM2_ESM.xlsx]

## Sheet: Table S8
Table S8. Significantly coexpressed lncRNA-mRNA pairs. Pearson correlation coefficients were calculated based on the expression value between every significantly differentially expressed lncRNA and mRNA. The threshold of Pearson correlation coefficients was set to ≥0.6 (either positive or negative), and the corresponding p value was set to <0.01. The top 10 mRNAs with the strongest correlation fo…
		Pearson corr. test			Expression in patient T cells
lncRNA_gene	mRNA_gene	test_corr	test_p_pval	proximity	lncRNA	mRNA
LINC01409	POLR2J3	0.842008	2.90436e-09	NO	UP	UP
LINC01409	POLR2J2	0.772639	3.5267e-07	NO	UP	UP
LINC01409	PEX12	-0.771605	3.73929e-07	NO	UP	DOWN
LINC01409	U2AF1	0.767308	4.75404e-07	NO	UP	UP
LINC01409	ID3	-0.753255	1.00756e-06	NO	UP	DOWN
LINC01409	TIGD1	0.752961	1.02298e-06	NO	UP	UP
LINC01409	TSEN34	-0.748708	1.27137e-06	NO	UP	DOWN
LINC01409	MID1IP1	-0.746904	1.39241e-06	NO	UP	DOWN
LINC01409	RNF5	-0.738788	2.07703e-06	NO	UP	DOWN
LINC01409	ZBTB6	-0.736876	2.27745e-06	NO	UP	DOWN
ENSG00000272449	ANXA2R	0.805009	4.76461e-08	NO	DOWN	DOWN
ENSG00000272449	IL23A	0.775552	2.98566e-07	NO	DOWN	DOWN
ENSG00000272449	MRPL51	0.771569	3.74704e-07	NO	DOWN	DOWN
ENSG00000272449	POLR2J3	-0.771321	3.79989e-07	NO	DOWN	UP
ENSG00000272449	PEX12	0.769712	4.15919e-07	NO	DOWN	DOWN
ENSG00000272449	NDUFB3	0.767428	4.72278e-07	NO	DOWN	DOWN
ENSG00000272449	ZNF207	-0.763045	6.00278e-07	NO	DOWN	UP
ENSG00000272449	ID3	0.76028	6.96533e-07	NO	DOWN	DOWN
ENSG00000272449	GPR18	0.751677	1.09288e-06	NO	DOWN	DOWN
ENSG00000272449	NOP10	0.74278	1.70932e-06	NO	DOWN	DOWN
TNFRSF14-AS1				NO	DOWN	DOWN
TNFRSF14-AS1				NO	DOWN	DOWN
TNFRSF14-AS1				NO	DOWN	DOWN
TNFRSF14-AS1				NO	DOWN	DOWN
TNFRSF14-AS1				NO	DOWN	DOWN
TNFRSF14-AS1				NO	DOWN	DOWN
TNFRSF14-AS1				NO	DOWN	DOWN
TNFRSF14-AS1				NO	DOWN	DOWN
TNFRSF14-AS1				NO	DOWN	DOWN
TNFRSF14-AS1				NO	DOWN	DOWN
MRPL20-DT	IDH1	-0.813382	2.67133e-08	NO	UP	DOWN
MRPL20-DT	ENSG00000256591	0.783805	1.83727e-07	NO	UP	UP
MRPL20-DT	OTUD7A	0.779521	2.37002e-07	NO	UP	UP
MRPL20-DT	ERLIN1	-0.761038	6.68843e-07	NO	UP	DOWN
MRPL20-DT	MAD2L1BP	-0.757133	8.23059e-07	NO	UP	DOWN
MRPL20-DT	SPRYD4	0.75337	1.0016e-06	NO	UP	UP
MRPL20-DT	ENSG00000282988	-0.751066	1.12766e-06	NO	UP	DOWN
MRPL20-DT	PNP	-0.741259	1.84182e-06	NO	UP	DOWN
MRPL20-DT	TIGD1	0.741086	1.85747e-06	NO	UP	UP
MRPL20-DT	CXCR3	-0.736209	2.3514e-06	NO	UP	DOWN
ENSG00000290109	PDK1	0.836686	4.52864e-09	NO	UP	UP
ENSG00000290109	GPR68	-0.80986	3.41909e-08	NO	UP	DOWN
ENSG00000290109	AFF3	0.801421	6.05481e-08	NO	UP	UP
ENSG00000290109	CNKSR2	0.799386	6.92137e-08	NO	UP	UP
ENSG00000290109	TET3	0.764585	5.52095e-07	NO	UP	UP
ENSG00000290109	GZMA	-0.761699	6.45522e-07	NO	UP	DOWN
ENSG00000290109	CXCR3	-0.7613	6.59516e-07	NO	UP	DOWN
ENSG00000290109	ALOX5AP	-0.760781	6.78121e-07	NO	UP	DOWN
ENSG00000290109	PITPNM2	0.758928	7.48546e-07	NO	UP	UP
ENSG00000290109	SERINC5	0.756125	8.67829e-07	NO	UP	UP
ENSG00000289380	ZBTB6	-0.946754	8.22779e-16	NO	UP	DOWN
ENSG00000289380	TIGD1	0.926618	7.55797e-14	NO	UP	UP
ENSG00000289380	GIMAP7	-0.92617	8.2318e-14	NO	UP	DOWN
ENSG00000289380	WDR26	0.912745	8.49912e-13	NO	UP	UP
ENSG00000289380	PTPRCAP	-0.911601	1.01891e-12	NO	UP	DOWN
ENSG00000289380	U2AF1	0.910459	1.21824e-12	NO	UP	UP
ENSG00000289380	SF1	0.906521	2.21545e-12	NO	UP	UP
ENSG00000289380	ZNF207	0.906383	2.26134e-12	NO	UP	UP
ENSG00000289380	RTP4	-0.905924	2.42042e-12	NO	UP	DOWN
ENSG00000289380	C1orf50	0.904599	2.93877e-12	NO	UP	UP
LINC01772	SERINC5	0.838113	4.02631e-09	NO	UP	UP
LINC01772	FOXK1	0.831278	7.00025e-09	NO	UP	UP
LINC01772	MLXIP	0.784902	1.7197e-07	NO	UP	UP
LINC01772	CCDC17	0.763783	5.76724e-07	NO	UP	UP
LINC01772	SF1	0.758874	7.50691e-07	NO	UP	UP
LINC01772	ABCC1	0.755697	8.87467e-07	NO	UP	UP
LINC01772	RAB33A	-0.752304	1.05823e-06	NO	UP	DOWN
LINC01772	PELO	-0.752219	1.06288e-06	NO	UP	DOWN
LINC01772	RTN4R	-0.751716	1.09069e-06	NO	UP	DOWN
LINC01772	POLR1H	-0.748589	1.27903e-06	NO	UP	DOWN
CDC42-IT1	C1orf50	0.901999	4.26597e-12	NO	UP	UP
CDC42-IT1	TET3	0.881852	5.61511e-11	NO	UP	UP
CDC42-IT1	SPRYD4	0.876169	1.06838e-10	NO	UP	UP
CDC42-IT1	PTPRCAP	-0.875628	1.13403e-10	NO	UP	DOWN
CDC42-IT1	SF1	0.875501	1.1499e-10	NO	UP	UP
CDC42-IT1	NDUFB3	-0.868269	2.48446e-10	NO	UP	DOWN
CDC42-IT1	TIGD1	0.861999	4.67482e-10	NO	UP	UP
CDC42-IT1	BORCS6	-0.858915	6.30848e-10	NO	UP	DOWN
CDC42-IT1	TRA2B	0.857999	6.88625e-10	NO	UP	UP
CDC42-IT1	U2AF1	0.854598	9.48642e-10	NO	UP	UP
ENSG00000289554	ZNF222	-0.876986	9.7595e-11	NO	UP	DOWN
ENSG00000289554	ZKSCAN4	-0.867084	2.80641e-10	NO	UP	DOWN
ENSG00000289554	ZNF207	0.866956	2.84363e-10	NO	UP	UP
ENSG00000289554	C14orf119	-0.862084	4.63565e-10	NO	UP	DOWN
ENSG00000289554	TIGD1	0.860904	5.20373e-10	NO	UP	UP
ENSG00000289554	GIMAP7	-0.860797	5.25825e-10	NO	UP	DOWN
ENSG00000289554	WDR5B	-0.859009	6.25204e-10	NO	UP	DOWN
ENSG00000289554	PEX12	-0.852351	1.16703e-09	NO	UP	DOWN
ENSG00000289554	U2AF1	0.85047	1.38447e-09	NO	UP	UP
ENSG00000289554	CTPS1	0.844722	2.30103e-09	NO	UP	UP
SLFNL1-AS1	CTPS1	0.869991	2.07675e-10	YES	UP	UP
SLFNL1-AS1	FOXK1	0.869649	2.15233e-10	NO	UP	UP
SLFNL1-AS1	ZNF207	0.868152	2.51456e-10	NO	UP	UP
SLFNL1-AS1	GIMAP7	-0.865921	3.15964e-10	NO	UP	DOWN
SLFNL1-AS1	SF1	0.862353	4.51477e-10	NO	UP	UP
SLFNL1-AS1	ZBTB6	-0.858282	6.70282e-10	NO	UP	DOWN
SLFNL1-AS1	C14orf119	-0.853712	1.02977e-09	NO	UP	DOWN
SLFNL1-AS1	NDUFB3	-0.851229	1.29256e-09	NO	UP	DOWN
SLFNL1-AS1	WDR26	0.84868	1.62532e-09	NO	UP	UP
SLFNL1-AS1	RTP4	-0.848278	1.68447e-09	NO	UP	DOWN
DLEU2L	NEU1	-0.828922	8.42267e-09	NO	UP	DOWN
DLEU2L	SF1	0.817974	1.92099e-08	NO	UP	UP
DLEU2L	OLFM2	-0.808128	3.85337e-08	NO	UP	DOWN
DLEU2L	TIGD1	0.807021	4.15683e-08	NO	UP	UP
DLEU2L	OTUD7A	0.806672	4.25688e-08	NO	UP	UP
DLEU2L	PTS	0.80634	4.35418e-08	NO	UP	UP
DLEU2L	TYW5	0.802493	5.63916e-08	NO	UP	UP
DLEU2L	PEX12	-0.799631	6.81134e-08	NO	UP	DOWN
DLEU2L	PSMB5	-0.79637	8.41548e-08	NO	UP	DOWN
DLEU2L	TNFAIP8L2	-0.795006	9.18322e-08	NO	UP	DOWN
ENSG00000285851	NAA38	-0.891805	1.67456e-11	NO	UP	DOWN
ENSG00000285851	ZNF326	0.877878	8.83478e-11	NO	UP	UP
ENSG00000285851	ZNF207	0.86898	2.30797e-10	NO	UP	UP
ENSG00000285851	TIGD1	0.854787	9.32046e-10	NO	UP	UP
ENSG00000285851	PELO	-0.844906	2.26464e-09	NO	UP	DOWN
ENSG00000285851	PEX12	-0.837206	4.33931e-09	NO	UP	DOWN
ENSG00000285851	POU5F2	0.834746	5.30374e-09	NO	UP	UP
ENSG00000285851	SREK1	0.834225	5.53171e-09	NO	UP	UP
ENSG00000285851	U2AF1	0.834158	5.56188e-09	NO	UP	UP
ENSG00000285851	SDHAF1	-0.833856	5.69892e-09	NO	UP	DOWN
ENSG00000288826	CCNL1	0.898414	7.01448e-12	NO	UP	UP
ENSG00000288826	TRA2B	0.862409	4.48951e-10	NO	UP	UP
ENSG00000288826	SPRYD4	0.860952	5.17946e-10	NO	UP	UP
ENSG00000288826	EFCAB2	0.832647	6.27882e-09	NO	UP	UP
ENSG00000288826	U2AF1	0.827846	9.15676e-09	NO	UP	UP
ENSG00000288826	BORCS6	-0.810304	3.31544e-08	NO	UP	DOWN
ENSG00000288826	TIGD1	0.806774	4.22746e-08	NO	UP	UP
ENSG00000288826	SF1	0.793861	9.87706e-08	NO	UP	UP
ENSG00000288826	PTPRCAP	-0.790462	1.22281e-07	NO	UP	DOWN
ENSG00000288826	TNFAIP3	0.783359	1.88713e-07	NO	UP	UP
SLC16A4-AS1	ZNF207	0.916326	4.73862e-13	NO	UP	UP
SLC16A4-AS1	ID3	-0.895316	1.0624e-11	NO	UP	DOWN
SLC16A4-AS1	PELO	-0.892543	1.52372e-11	NO	UP	DOWN
SLC16A4-AS1	NOP10	-0.892312	1.56958e-11	NO	UP	DOWN
SLC16A4-AS1	CD52	-0.886838	3.10629e-11	NO	UP	DOWN
SLC16A4-AS1	MAD2L1BP	-0.88399	4.37031e-11	NO	UP	DOWN
SLC16A4-AS1	RPP25L	-0.883052	4.88114e-11	NO	UP	DOWN
SLC16A4-AS1	PEX12	-0.88117	6.07615e-11	NO	UP	DOWN
SLC16A4-AS1	RAB33A	-0.877632	9.08111e-11	NO	UP	DOWN
SLC16A4-AS1	NRBF2	-0.877477	9.23968e-11	NO	UP	DOWN
ENSG00000288803	ZFC3H1	0.805637	4.56688e-08	NO	UP	UP
ENSG00000288803	TMBIM1	-0.789133	1.32786e-07	NO	UP	DOWN
ENSG00000288803	ZNF207	0.784517	1.76018e-07	NO	UP	UP
ENSG00000288803	RTN4R	-0.771303	3.80362e-07	NO	UP	DOWN
ENSG00000288803	POLR2J3	0.771052	3.85785e-07	NO	UP	UP
ENSG00000288803	DDHD1	0.77095	3.88007e-07	NO	UP	UP
ENSG00000288803	PELO	-0.770919	3.88683e-07	NO	UP	DOWN
ENSG00000288803	IGSF9B	0.766787	4.89298e-07	NO	UP	UP
ENSG00000288803	ZNF222	-0.763881	5.73681e-07	NO	UP	DOWN
ENSG00000288803	CCDC65	-0.758528	7.64624e-07	NO	UP	DOWN
ENSG00000260948	CTSK	0.823091	1.31585e-08	NO	UP	UP
ENSG00000260948	SF1	0.778811	2.47073e-07	NO	UP	UP
ENSG00000260948	MLXIP	0.769467	4.2166e-07	NO	UP	UP
ENSG00000260948	CCDC17	0.769411	4.22978e-07	NO	UP	UP
ENSG00000260948	NAA38	-0.760147	7.01517e-07	NO	UP	DOWN
ENSG00000260948	POU5F2	0.742907	1.69859e-06	NO	UP	UP
ENSG00000260948	RSKR	0.738041	2.15339e-06	NO	UP	UP
ENSG00000260948	C1orf50	0.737249	2.23704e-06	NO	UP	UP
ENSG00000260948	LINC00672	0.728096	3.44262e-06	NO	UP	UP
ENSG00000260948	PTPRCAP	-0.726332	3.73357e-06	NO	UP	DOWN
ENSG00000287978	CCDC65	0.66773	4.06278e-05	NO	DOWN	DOWN
ENSG00000287978	RPL35	0.654134	6.57108e-05	NO	DOWN	DOWN
ENSG00000287978	NOTCH2NLB	-0.637079	0.000116269	NO	DOWN	UP
ENSG00000287978	RNF5	0.636396	0.000118873	NO	DOWN	DOWN
ENSG00000287978	GSDMB	-0.629475	0.000148334	NO	DOWN	UP
ENSG00000287978	PTPRCAP	0.629289	0.000149208	NO	DOWN	DOWN
ENSG00000287978	TET3	-0.623522	0.000178706	NO	DOWN	UP
ENSG00000287978	RPP25L	0.615125	0.000230924	NO	DOWN	DOWN
ENSG00000287978	LIME1	0.613774	0.000240487	NO	DOWN	DOWN
ENSG00000287978	POLR1H	0.612901	0.000246853	NO	DOWN	DOWN
ENSG00000290792	ZNF222	-0.849905	1.45672e-09	NO	UP	DOWN
ENSG00000290792	ZBTB6	-0.842043	2.89552e-09	NO	UP	DOWN
ENSG00000290792	GPR18	-0.828026	9.02999e-09	NO	UP	DOWN
ENSG00000290792	RSKR	0.814345	2.49469e-08	NO	UP	UP
ENSG00000290792	BBS12	-0.81133	3.0863e-08	NO	UP	DOWN
ENSG00000290792	WDR26	0.793182	1.03106e-07	NO	UP	UP
ENSG00000290792	PEX12	-0.792871	1.0515e-07	NO	UP	DOWN
ENSG00000290792	U2AF1	0.7916	1.13895e-07	NO	UP	UP
ENSG00000290792	ZNF614	-0.791581	1.14027e-07	NO	UP	DOWN
ENSG00000290792	PUS3	-0.790298	1.23536e-07	NO	UP	DOWN
ENSG00000272033	TIGD1	0.930226	3.72466e-14	NO	UP	UP
ENSG00000272033	SF1	0.920882	2.16795e-13	NO	UP	UP
ENSG00000272033	RTP4	-0.913902	7.05682e-13	NO	UP	DOWN
ENSG00000272033	WDR26	0.91328	7.80072e-13	NO	UP	UP
ENSG00000272033	ZNF322	-0.909277	1.4618e-12	NO	UP	DOWN
ENSG00000272033	PELO	-0.905889	2.43274e-12	NO	UP	DOWN
ENSG00000272033	TNFAIP8L2	-0.901526	4.56044e-12	NO	UP	DOWN
ENSG00000272033	PTPRCAP	-0.89818	7.24119e-12	NO	UP	DOWN
ENSG00000272033	C14orf119	-0.896458	9.12947e-12	NO	UP	DOWN
ENSG00000272033	BORCS6	-0.894019	1.25913e-11	NO	UP	DOWN
ENSG00000273160	NDUFB3	-0.877075	9.66259e-11	NO	UP	DOWN
ENSG00000273160	SF1	0.868445	2.43948e-10	NO	UP	UP
ENSG00000273160	MLXIP	0.864869	3.5139e-10	NO	UP	UP
ENSG00000273160	ZNF207	0.850201	1.41845e-09	NO	UP	UP
ENSG00000273160	GIMAP7	-0.848331	1.67656e-09	NO	UP	DOWN
ENSG00000273160	ZNF816	-0.841812	2.95298e-09	NO	UP	DOWN
ENSG00000273160	RTP4	-0.833823	5.71406e-09	NO	UP	DOWN
ENSG00000273160	SETD1A	0.833691	5.77498e-09	NO	UP	UP
ENSG00000273160	C14orf119	-0.832435	6.38589e-09	NO	UP	DOWN
ENSG00000273160	C1orf50	0.831383	6.94245e-09	NO	UP	UP
ENSG00000233411	MLXIP	0.864407	3.68091e-10	NO	UP	UP
ENSG00000233411	FOXK1	0.836925	4.44044e-09	NO	UP	UP
ENSG00000233411	NDUFB3	-0.833691	5.7748e-09	NO	UP	DOWN
ENSG00000233411	C1orf50	0.815925	2.22791e-08	NO	UP	UP
ENSG00000233411	SF1	0.815583	2.28332e-08	NO	UP	UP
ENSG00000233411	TET3	0.807228	4.09854e-08	NO	UP	UP
ENSG00000233411	SPRYD4	0.798788	7.19669e-08	NO	UP	UP
ENSG00000233411	ZNF207	0.797306	7.92289e-08	NO	UP	UP
ENSG00000233411	TIGD1	0.796362	8.41986e-08	NO	UP	UP
ENSG00000233411	CTPS1	0.795155	9.09645e-08	NO	UP	UP
ENSG00000272750	PKN3	-0.668196	3.99469e-05	NO	UP	DOWN
ENSG00000272750	SNRPD2	-0.666754	4.20881e-05	NO	UP	DOWN
ENSG00000272750				NO	UP	DOWN
ENSG00000272750				NO	UP	DOWN
ENSG00000272750				NO	UP	DOWN
ENSG00000272750				NO	UP	DOWN
ENSG00000272750				NO	UP	DOWN
ENSG00000272750				NO	UP	DOWN
ENSG00000272750				NO	UP	DOWN
ENSG00000272750				NO	UP	DOWN
ENSG00000290989	WDR26	0.886293	3.31844e-11	YES	UP	UP
ENSG00000290989	RTP4	-0.864838	3.52481e-10	NO	UP	DOWN
ENSG00000290989	MID1IP1	-0.864176	3.76693e-10	NO	UP	DOWN
ENSG00000290989	GIMAP7	-0.845248	2.19841e-09	NO	UP	DOWN
ENSG00000290989	SF1	0.838229	3.98786e-09	NO	UP	UP
ENSG00000290989	RNF5	-0.837521	4.22795e-09	NO	UP	DOWN
ENSG00000290989	SIT1	-0.835275	5.08125e-09	NO	UP	DOWN
ENSG00000290989	U2AF1	0.830968	7.17383e-09	NO	UP	UP
ENSG00000290989	POLR1H	-0.826798	9.92751e-09	NO	UP	DOWN
ENSG00000290989	TNFAIP8L2	-0.824145	1.21539e-08	NO	UP	DOWN
COA6-AS1	ENSG00000256591	0.749961	1.19304e-06	NO	UP	UP
COA6-AS1	DBF4	0.712048	7.0449e-06	NO	UP	UP
COA6-AS1	ERLIN1	-0.684906	2.13502e-05	NO	UP	DOWN
COA6-AS1	KCTD11	-0.684613	2.15939e-05	NO	UP	DOWN
COA6-AS1	CD55	0.674563	3.16111e-05	NO	UP	UP
COA6-AS1	NAB2	-0.673763	3.25643e-05	NO	UP	DOWN
COA6-AS1	CCDC28B	-0.673393	3.30144e-05	NO	UP	DOWN
COA6-AS1	PLEKHF1	-0.668592	3.93759e-05	NO	UP	DOWN
COA6-AS1	TIGD1	0.658904	5.5661e-05	NO	UP	UP
COA6-AS1	BBS12	-0.655125	6.34972e-05	NO	UP	DOWN
ENSG00000260698	SERINC5	0.855866	8.42657e-10	NO	UP	UP
ENSG00000260698	MLXIP	0.842169	2.86477e-09	NO	UP	UP
ENSG00000260698	OTUD7A	0.810527	3.26435e-08	NO	UP	UP
ENSG00000260698	PPARGC1B	0.805479	4.61586e-08	NO	UP	UP
ENSG00000260698	PTPRCAP	-0.805122	4.72866e-08	NO	UP	DOWN
ENSG00000260698	TET3	0.799185	7.01272e-08	NO	UP	UP
ENSG00000260698	U2AF1	0.796815	8.1778e-08	NO	UP	UP
ENSG00000260698	TIGD1	0.794154	9.69506e-08	NO	UP	UP
ENSG00000260698	CCDC17	0.78631	1.5789e-07	NO	UP	UP
ENSG00000260698	TNF	-0.785627	1.64587e-07	NO	UP	DOWN
LINC02648	IGF1R	0.678283	2.74991e-05	NO	UP	UP
LINC02648	PDK1	0.668352	3.97205e-05	NO	UP	UP
LINC02648	SYDE2	0.663122	4.79468e-05	NO	UP	UP
LINC02648	IRS1	0.603864	0.000322042	NO	UP	UP
LINC02648				NO	UP	DOWN
LINC02648				NO	UP	DOWN
LINC02648				NO	UP	DOWN
LINC02648				NO	UP	DOWN
LINC02648				NO	UP	DOWN
LINC02648				NO	UP	DOWN
ENSG00000285994	NDUFB3	-0.881393	5.92135e-11	NO	UP	DOWN
ENSG00000285994	ZBTB6	-0.867606	2.66008e-10	NO	UP	DOWN
ENSG00000285994	C1orf50	0.861882	4.72869e-10	NO	UP	UP
ENSG00000285994	SF1	0.861744	4.79326e-10	NO	UP	UP
ENSG00000285994	MLXIP	0.853274	1.07225e-09	NO	UP	UP
ENSG00000285994	PTPRCAP	-0.839895	3.47096e-09	NO	UP	DOWN
ENSG00000285994	RAB33A	-0.839456	3.60083e-09	NO	UP	DOWN
ENSG00000285994	BORCS6	-0.838182	4.00329e-09	NO	UP	DOWN
ENSG00000285994	ZNF207	0.83481	5.27648e-09	NO	UP	UP
ENSG00000285994	U2AF1	0.832371	6.41844e-09	NO	UP	UP
FAM238A	RTP4	-0.893836	1.28941e-11	NO	UP	DOWN
FAM238A	SPRYD4	0.889913	2.12635e-11	NO	UP	UP
FAM238A	WDR26	0.889676	2.19019e-11	NO	UP	UP
FAM238A	RAB33A	-0.88812	2.65572e-11	NO	UP	DOWN
FAM238A	TIGD1	0.885574	3.61866e-11	NO	UP	UP
FAM238A	ZNF222	-0.885065	3.84587e-11	NO	UP	DOWN
FAM238A	PELO	-0.879316	7.5121e-11	NO	UP	DOWN
FAM238A	GIMAP7	-0.877109	9.62662e-11	NO	UP	DOWN
FAM238A	TNFAIP8L2	-0.875555	1.14311e-10	NO	UP	DOWN
FAM238A	NRBF2	-0.871587	1.75477e-10	NO	UP	DOWN
SGMS1-AS1	C1orf50	0.858714	6.43113e-10	NO	UP	UP
SGMS1-AS1	RAB33A	-0.847965	1.73203e-09	NO	UP	DOWN
SGMS1-AS1	NDUFB3	-0.831089	7.10546e-09	NO	UP	DOWN
SGMS1-AS1	TIGD1	0.803651	5.21981e-08	NO	UP	UP
SGMS1-AS1	OLFM2	-0.803241	5.36497e-08	NO	UP	DOWN
SGMS1-AS1	PEX12	-0.801666	5.95722e-08	NO	UP	DOWN
SGMS1-AS1	OTUD7A	0.798406	7.37775e-08	NO	UP	UP
SGMS1-AS1	CCDC17	0.798326	7.41593e-08	NO	UP	UP
SGMS1-AS1	PSMB5	-0.796262	8.47404e-08	NO	UP	DOWN
SGMS1-AS1	FASLG	-0.795198	9.07134e-08	NO	UP	DOWN
GLUD1P3	MAD2L1BP	-0.850857	1.3369e-09	NO	UP	DOWN
GLUD1P3	TIGD1	0.849965	1.44881e-09	NO	UP	UP
GLUD1P3	PELO	-0.847869	1.7467e-09	NO	UP	DOWN
GLUD1P3	U2AF1	0.838334	3.95335e-09	NO	UP	UP
GLUD1P3	RTP4	-0.835738	4.89348e-09	NO	UP	DOWN
GLUD1P3	PEX12	-0.83391	5.67429e-09	NO	UP	DOWN
GLUD1P3	RAB33A	-0.830496	7.44563e-09	NO	UP	DOWN
GLUD1P3	PTPRCAP	-0.82324	1.30121e-08	NO	UP	DOWN
GLUD1P3	ZNF322	-0.822942	1.33062e-08	NO	UP	DOWN
GLUD1P3	TNFAIP8L2	-0.815942	2.22528e-08	NO	UP	DOWN
ENSG00000272630	CTSK	0.822367	1.3892e-08	NO	UP	UP
ENSG00000272630	LINC00672	0.813119	2.72139e-08	NO	UP	UP
ENSG00000272630	POU5F2	0.810192	3.34118e-08	NO	UP	UP
ENSG00000272630	ZBTB6	-0.809098	3.6045e-08	NO	UP	DOWN
ENSG00000272630	RSKR	0.80495	4.78373e-08	NO	UP	UP
ENSG00000272630	MLXIP	0.798655	7.25893e-08	NO	UP	UP
ENSG00000272630	ZNF207	0.798233	7.46083e-08	NO	UP	UP
ENSG00000272630	POLR1H	-0.796637	8.27211e-08	NO	UP	DOWN
ENSG00000272630	POLR2J3	0.795265	9.03301e-08	NO	UP	UP
ENSG00000272630	PTPRCAP	-0.792765	1.05854e-07	NO	UP	DOWN
ACTA2-AS1	SUMO4	0.850826	1.34059e-09	NO	UP	UP
ACTA2-AS1	POU5F2	0.828018	9.03601e-09	NO	UP	UP
ACTA2-AS1	ZFC3H1	0.822653	1.35978e-08	NO	UP	UP
ACTA2-AS1	CCDC65	-0.818894	1.79618e-08	NO	UP	DOWN
ACTA2-AS1	GZMM	-0.818389	1.86376e-08	NO	UP	DOWN
ACTA2-AS1	HSD17B8	-0.817606	1.97305e-08	NO	UP	DOWN
ACTA2-AS1	DDHD1	0.800801	6.30764e-08	NO	UP	UP
ACTA2-AS1	CRTC3	0.79059	1.21307e-07	NO	UP	UP
ACTA2-AS1	NOTCH2NLB	0.785597	1.64884e-07	NO	UP	UP
ACTA2-AS1	REX1BD	-0.780164	2.28196e-07	NO	UP	DOWN
ENSG00000277687	PTPRCAP	-0.912519	8.81076e-13	NO	UP	DOWN
ENSG00000277687	PELO	-0.911405	1.05088e-12	NO	UP	DOWN
ENSG00000277687	ZFC3H1	0.911373	1.05613e-12	NO	UP	UP
ENSG00000277687	TIGD1	0.909093	1.5037e-12	NO	UP	UP
ENSG00000277687	WDR26	0.903258	3.56644e-12	NO	UP	UP
ENSG00000277687	ZNF222	-0.900593	5.1965e-12	NO	UP	DOWN
ENSG00000277687	ZNF207	0.896461	9.12636e-12	NO	UP	UP
ENSG00000277687	ZBTB6	-0.89546	1.04228e-11	NO	UP	DOWN
ENSG00000277687	BBS12	-0.892477	1.53678e-11	NO	UP	DOWN
ENSG00000277687	GPR18	-0.892383	1.55529e-11	NO	UP	DOWN
ENSG00000285581	GPR18	-0.872367	1.61479e-10	NO	UP	DOWN
ENSG00000285581	POLR1H	-0.84187	2.93854e-09	NO	UP	DOWN
ENSG00000285581	ZBTB6	-0.830963	7.17694e-09	NO	UP	DOWN
ENSG00000285581	ID3	-0.82105	1.53235e-08	NO	UP	DOWN
ENSG00000285581	PEX12	-0.819852	1.67427e-08	NO	UP	DOWN
ENSG00000285581	PELO	-0.816211	2.18256e-08	NO	UP	DOWN
ENSG00000285581	POLR2J3	0.804028	5.08974e-08	NO	UP	UP
ENSG00000285581	NOP10	-0.797769	7.68916e-08	NO	UP	DOWN
ENSG00000285581	TMEM216	-0.794719	9.3527e-08	NO	UP	DOWN
ENSG00000285581	OTUD7A	0.794155	9.6946e-08	NO	UP	UP
ENSG00000251194	NAA38	-0.840353	3.34037e-09	NO	UP	DOWN
ENSG00000251194	ZNF407	0.817114	2.0448e-08	NO	UP	UP
ENSG00000251194	SREK1	0.806357	4.34892e-08	NO	UP	UP
ENSG00000251194	PTPRCAP	-0.802762	5.53936e-08	NO	UP	DOWN
ENSG00000251194	ZFC3H1	0.801143	6.1669e-08	NO	UP	UP
ENSG00000251194	CD52	-0.796117	8.55335e-08	NO	UP	DOWN
ENSG00000251194	ZNF326	0.788133	1.41233e-07	NO	UP	UP
ENSG00000251194	TYW5	0.78653	1.55791e-07	NO	UP	UP
ENSG00000251194	TMEM256	-0.786142	1.59516e-07	NO	UP	DOWN
ENSG00000251194	TIGD1	0.785901	1.61875e-07	NO	UP	UP
NEAT1	POLR1H	-0.818188	1.89132e-08	NO	UP	DOWN
NEAT1	ABCC1	0.803224	5.371e-08	NO	UP	UP
NEAT1	DDHD1	0.802646	5.582e-08	NO	UP	UP
NEAT1	CETN3	-0.800425	6.46551e-08	NO	UP	DOWN
NEAT1	SETD1A	0.796217	8.49863e-08	NO	UP	UP
NEAT1	CTPS1	0.795865	8.69265e-08	NO	UP	UP
NEAT1	PEX12	-0.792816	1.05515e-07	NO	UP	DOWN
NEAT1	ID3	-0.790536	1.21716e-07	NO	UP	DOWN
NEAT1	ZBTB6	-0.789535	1.29529e-07	NO	UP	DOWN
NEAT1	LINC00672	0.789225	1.32032e-07	NO	UP	UP
ENSG00000261098	PTPRCAP	-0.887351	2.9183e-11	NO	UP	DOWN
ENSG00000261098	TIGD1	0.883044	4.88596e-11	NO	UP	UP
ENSG00000261098	TET3	0.869593	2.16513e-10	NO	UP	UP
ENSG00000261098	SF1	0.865693	3.23362e-10	NO	UP	UP
ENSG00000261098	ZNF207	0.859106	6.19354e-10	NO	UP	UP
ENSG00000261098	C1orf50	0.851949	1.21062e-09	NO	UP	UP
ENSG00000261098	POU5F2	0.847954	1.73363e-09	NO	UP	UP
ENSG00000261098	NDUFB3	-0.847559	1.79538e-09	NO	UP	DOWN
ENSG00000261098	NAA38	-0.842976	2.67407e-09	NO	UP	DOWN
ENSG00000261098	PEX12	-0.838875	3.77972e-09	NO	UP	DOWN
PARP11-AS1	CABP4	-0.776444	2.83574e-07	NO	DOWN	UP
PARP11-AS1	OLFM2	0.742095	1.76789e-06	NO	DOWN	DOWN
PARP11-AS1	NOP10	0.740502	1.91112e-06	NO	DOWN	DOWN
PARP11-AS1	FAM200A	0.731705	2.91051e-06	NO	DOWN	DOWN
PARP11-AS1	NRBF2	0.716063	5.91586e-06	NO	DOWN	DOWN
PARP11-AS1	ZNF816	0.713048	6.74675e-06	NO	DOWN	DOWN
PARP11-AS1	TNFAIP8L2	0.702655	1.04825e-05	NO	DOWN	DOWN
PARP11-AS1	GIMAP7	0.68818	1.87945e-05	NO	DOWN	DOWN
PARP11-AS1	RTP4	0.676457	2.94528e-05	NO	DOWN	DOWN
PARP11-AS1	GPR18	0.67316	3.32998e-05	NO	DOWN	DOWN
PCBP2-OT1	TRA2B	0.910373	1.23462e-12	NO	UP	UP
PCBP2-OT1	CCNL1	0.901222	4.75889e-12	NO	UP	UP
PCBP2-OT1	SF1	0.898944	6.5248e-12	NO	UP	UP
PCBP2-OT1	SPRYD4	0.89091	1.87582e-11	NO	UP	UP
PCBP2-OT1	C1orf50	0.883631	4.55978e-11	NO	UP	UP
PCBP2-OT1	PTPRCAP	-0.883052	4.88127e-11	NO	UP	DOWN
PCBP2-OT1	U2AF1	0.865899	3.16662e-10	NO	UP	UP
PCBP2-OT1	PTS	0.863027	4.22355e-10	NO	UP	UP
PCBP2-OT1	TIGD1	0.858221	6.74229e-10	NO	UP	UP
PCBP2-OT1	BORCS6	-0.852951	1.10459e-09	NO	UP	DOWN
ENSG00000289154	C1orf50	0.862884	4.28362e-10	NO	UP	UP
ENSG00000289154	NAA38	-0.859199	6.13863e-10	NO	UP	DOWN
ENSG00000289154	SF1	0.856467	7.96324e-10	NO	UP	UP
ENSG00000289154	TIGD1	0.85513	9.02722e-10	NO	UP	UP
ENSG00000289154	NDUFB3	-0.853081	1.09141e-09	NO	UP	DOWN
ENSG00000289154	NOP10	-0.845542	2.14273e-09	NO	UP	DOWN
ENSG00000289154	RAB33A	-0.844706	2.30412e-09	NO	UP	DOWN
ENSG00000289154	PTPRCAP	-0.838601	3.86683e-09	NO	UP	DOWN
ENSG00000289154	C14orf119	-0.836795	4.48835e-09	NO	UP	DOWN
ENSG00000289154	PNP	-0.835104	5.15237e-09	NO	UP	DOWN
MIRLET7IHG	POU5F2	0.868937	2.31821e-10	NO	UP	UP
MIRLET7IHG	CCDC17	0.867604	2.66062e-10	NO	UP	UP
MIRLET7IHG	RNF5	-0.856458	7.96987e-10	NO	UP	DOWN
MIRLET7IHG	SF1	0.855877	8.41776e-10	NO	UP	UP
MIRLET7IHG	PEX12	-0.853772	1.02407e-09	NO	UP	DOWN
MIRLET7IHG	ZNF207	0.852998	1.09977e-09	NO	UP	UP
MIRLET7IHG	C1orf50	0.851531	1.25757e-09	NO	UP	UP
MIRLET7IHG	RPP25L	-0.849782	1.47285e-09	NO	UP	DOWN
MIRLET7IHG	OLFM2	-0.84739	1.82227e-09	NO	UP	DOWN
MIRLET7IHG	PTPRCAP	-0.846222	2.01937e-09	NO	UP	DOWN
ENSG00000276853	PTPRCAP	-0.916479	4.61936e-13	NO	UP	DOWN
ENSG00000276853	SREK1	0.913072	8.06593e-13	NO	UP	UP
ENSG00000276853	CCNL1	0.901939	4.30209e-12	NO	UP	UP
ENSG00000276853	ZNF326	0.897435	8.00858e-12	NO	UP	UP
ENSG00000276853	SF1	0.879708	7.18429e-11	NO	UP	UP
ENSG00000276853	BORCS6	-0.876925	9.82584e-11	NO	UP	DOWN
ENSG00000276853	ALOX5AP	-0.874735	1.25042e-10	NO	UP	DOWN
ENSG00000276853	TRA2B	0.874362	1.30229e-10	NO	UP	UP
ENSG00000276853	TIGD1	0.874245	1.31899e-10	NO	UP	UP
ENSG00000276853	TET3	0.868794	2.35293e-10	NO	UP	UP
PRANCR	RTP4	-0.872884	1.52782e-10	NO	UP	DOWN
PRANCR	SREK1	0.852902	1.10951e-09	NO	UP	UP
PRANCR	ZNF326	0.847081	1.87255e-09	NO	UP	UP
PRANCR	TIGD1	0.846889	1.90452e-09	NO	UP	UP
PRANCR	SF1	0.84422	2.40296e-09	NO	UP	UP
PRANCR	NAA38	-0.843159	2.63258e-09	NO	UP	DOWN
PRANCR	RAB33A	-0.839858	3.48176e-09	NO	UP	DOWN
PRANCR	PTPRCAP	-0.838458	3.91292e-09	NO	UP	DOWN
PRANCR	PELO	-0.836	4.78987e-09	NO	UP	DOWN
PRANCR	SIT1	-0.833585	5.82419e-09	NO	UP	DOWN
ENSG00000289283	SREK1	0.906643	2.17581e-12	NO	UP	UP
ENSG00000289283	SLC36A4	0.854341	9.71579e-10	NO	UP	UP
ENSG00000289283	POU5F2	0.842037	2.8972e-09	NO	UP	UP
ENSG00000289283	ZFC3H1	0.829194	8.24571e-09	NO	UP	UP
ENSG00000289283	DDHD1	0.82779	9.19653e-09	NO	UP	UP
ENSG00000289283	RNF5	-0.82399	1.2297e-08	NO	UP	DOWN
ENSG00000289283	NOTCH2NLB	0.795509	8.89273e-08	NO	UP	UP
ENSG00000289283	PDK1	0.795223	9.05734e-08	NO	UP	UP
ENSG00000289283	PTPRCAP	-0.794014	9.7816e-08	NO	UP	DOWN
ENSG00000289283	TMEM256	-0.793619	1.00299e-07	NO	UP	DOWN
ENSG00000277130	PELO	-0.88057	6.51042e-11	NO	UP	DOWN
ENSG00000277130	ZNF326	0.878125	8.59244e-11	NO	UP	UP
ENSG00000277130	RNF5	-0.86948	2.19076e-10	NO	UP	DOWN
ENSG00000277130	CCNL1	0.869469	2.19328e-10	NO	UP	UP
ENSG00000277130	SREK1	0.869218	2.25153e-10	NO	UP	UP
ENSG00000277130	PTPRCAP	-0.867922	2.57513e-10	NO	UP	DOWN
ENSG00000277130	DBF4	0.862038	4.65675e-10	NO	UP	UP
ENSG00000277130	TIGD1	0.855989	8.32969e-10	NO	UP	UP
ENSG00000277130	COA3	-0.855168	8.99528e-10	NO	UP	DOWN
ENSG00000277130	ZFC3H1	0.85483	9.2837e-10	NO	UP	UP
LINC01619	SREK1	0.892172	1.59801e-11	NO	UP	UP
LINC01619	CCNL1	0.869675	2.14645e-10	NO	UP	UP
LINC01619	ZNF326	0.852653	1.13514e-09	NO	UP	UP
LINC01619	BORCS6	-0.838853	3.78642e-09	NO	UP	DOWN
LINC01619	PTPRCAP	-0.833059	6.07533e-09	NO	UP	DOWN
LINC01619	RNF5	-0.828697	8.57133e-09	NO	UP	DOWN
LINC01619	CXCR3	-0.823594	1.26699e-08	NO	UP	DOWN
LINC01619	CLIC1	-0.820641	1.57956e-08	NO	UP	DOWN
LINC01619	SIT1	-0.817663	1.96496e-08	NO	UP	DOWN
LINC01619	ERMN	0.812656	2.81186e-08	NO	UP	UP
ENSG00000288744	TIGD1	0.927417	6.482e-14	NO	UP	UP
ENSG00000288744	SF1	0.909781	1.35291e-12	NO	UP	UP
ENSG00000288744	C1orf50	0.903943	3.23155e-12	NO	UP	UP
ENSG00000288744	C14orf119	-0.903113	3.6409e-12	NO	UP	DOWN
ENSG00000288744	U2AF1	0.902236	4.12529e-12	NO	UP	UP
ENSG00000288744	PTPRCAP	-0.901485	4.58651e-12	NO	UP	DOWN
ENSG00000288744	ZNF326	0.900854	5.01096e-12	NO	UP	UP
ENSG00000288744	NAA38	-0.894006	1.26123e-11	NO	UP	DOWN
ENSG00000288744	SPRYD4	0.889587	2.21468e-11	NO	UP	UP
ENSG00000288744	TET3	0.888009	2.69218e-11	NO	UP	UP
LINC01089	ENSG00000256591	0.885999	3.43828e-11	NO	UP	UP
LINC01089	TIGD1	0.885398	3.6956e-11	NO	UP	UP
LINC01089	PTPRCAP	-0.883497	4.63244e-11	NO	UP	DOWN
LINC01089	C14orf119	-0.875778	1.11548e-10	NO	UP	DOWN
LINC01089	NDUFB3	-0.874361	1.30241e-10	NO	UP	DOWN
LINC01089	BORCS6	-0.864692	3.57699e-10	NO	UP	DOWN
LINC01089	RAB33A	-0.863257	4.12813e-10	NO	UP	DOWN
LINC01089	NRBF2	-0.858967	6.2769e-10	NO	UP	DOWN
LINC01089	DBF4	0.856723	7.7729e-10	NO	UP	UP
LINC01089	BBS12	-0.854924	9.20265e-10	NO	UP	DOWN
ENSG00000277151	SREK1	0.88696	3.06054e-11	NO	UP	UP
ENSG00000277151	PELO	-0.865698	3.23172e-10	NO	UP	DOWN
ENSG00000277151	ZNF326	0.859913	5.72987e-10	NO	UP	UP
ENSG00000277151	RPP25L	-0.858011	6.87842e-10	NO	UP	DOWN
ENSG00000277151	ZFC3H1	0.854444	9.6228e-10	NO	UP	UP
ENSG00000277151	COA3	-0.85031	1.4045e-09	NO	UP	DOWN
ENSG00000277151	PTPRCAP	-0.846813	1.91723e-09	NO	UP	DOWN
ENSG00000277151	RNF5	-0.843787	2.4943e-09	NO	UP	DOWN
ENSG00000277151	SIT1	-0.833585	5.82434e-09	NO	UP	DOWN
ENSG00000277151	TIMM10	-0.831358	6.95624e-09	NO	UP	DOWN
N4BP2L2-IT2	POU5F2	0.905344	2.636e-12	NO	UP	UP
N4BP2L2-IT2	DDHD1	0.880429	6.61622e-11	NO	UP	UP
N4BP2L2-IT2	NAA38	-0.880415	6.62714e-11	NO	UP	DOWN
N4BP2L2-IT2	ZFC3H1	0.8733	1.46089e-10	NO	UP	UP
N4BP2L2-IT2	CD52	-0.861132	5.08924e-10	NO	UP	DOWN
N4BP2L2-IT2	SLC36A4	0.849354	1.53053e-09	NO	UP	UP
N4BP2L2-IT2	NOTCH2NLB	0.849204	1.55115e-09	NO	UP	UP
N4BP2L2-IT2	RPP25L	-0.846021	2.05505e-09	NO	UP	DOWN
N4BP2L2-IT2	RNF5	-0.845879	2.0808e-09	NO	UP	DOWN
N4BP2L2-IT2	H4C11	-0.844815	2.28243e-09	NO	UP	DOWN
SUGT1P3	MPZL3	-0.752931	1.02456e-06	NO	UP	DOWN
SUGT1P3	GALK1	-0.749983	1.19168e-06	NO	UP	DOWN
SUGT1P3	SLC36A4	0.749082	1.24752e-06	NO	UP	UP
SUGT1P3	RTP4	-0.747459	1.35409e-06	NO	UP	DOWN
SUGT1P3	COA3	-0.738486	2.10764e-06	NO	UP	DOWN
SUGT1P3	ACTL10	-0.735335	2.45161e-06	NO	UP	DOWN
SUGT1P3	BORCS6	-0.733489	2.67604e-06	NO	UP	DOWN
SUGT1P3	TET3	0.730056	3.14357e-06	NO	UP	UP
SUGT1P3	RPP25L	-0.729033	3.29664e-06	NO	UP	DOWN
SUGT1P3	METTL18	-0.728962	3.30738e-06	NO	UP	DOWN
LINC00562	FOXK1	0.723468	4.25359e-06	NO	UP	UP
LINC00562	ZBTB6	-0.683502	2.25394e-05	NO	UP	DOWN
LINC00562	SETD1A	0.678076	2.77147e-05	NO	UP	UP
LINC00562	PEX12	-0.67189	3.48976e-05	NO	UP	DOWN
LINC00562	CCDC17	0.660837	5.19988e-05	NO	UP	UP
LINC00562	ZNF322	-0.659696	5.41333e-05	NO	UP	DOWN
LINC00562	OLFM2	-0.65772	5.80185e-05	NO	UP	DOWN
LINC00562	TIGD1	0.647467	8.2473e-05	NO	UP	UP
LINC00562	ABCC1	0.642628	9.6935e-05	NO	UP	UP
LINC00562	GPR18	-0.64239	9.76996e-05	NO	UP	DOWN
ANKRD10-IT1	ZNF207	0.895589	1.02469e-11	NO	UP	UP
ANKRD10-IT1	PTPRCAP	-0.877127	9.60757e-11	NO	UP	DOWN
ANKRD10-IT1	TET3	0.862816	4.31276e-10	NO	UP	UP
ANKRD10-IT1	POLR1H	-0.856976	7.58932e-10	NO	UP	DOWN
ANKRD10-IT1	SF1	0.853554	1.04492e-09	NO	UP	UP
ANKRD10-IT1	DDHD1	0.853119	1.08764e-09	NO	UP	UP
ANKRD10-IT1	ZFC3H1	0.851166	1.29994e-09	NO	UP	UP
ANKRD10-IT1	TIGD1	0.850822	1.34113e-09	NO	UP	UP
ANKRD10-IT1	BORCS6	-0.847332	1.8317e-09	NO	UP	DOWN
ANKRD10-IT1	RPP25L	-0.847014	1.88367e-09	NO	UP	DOWN
LINC00641	NAA38	-0.830302	7.56054e-09	NO	UP	DOWN
LINC00641	TMEM256	-0.825576	1.0902e-08	NO	UP	DOWN
LINC00641	H4C11	-0.822037	1.4239e-08	NO	UP	DOWN
LINC00641	H4C12	-0.819623	1.70263e-08	NO	UP	DOWN
LINC00641	SLC36A4	0.816327	2.16433e-08	NO	UP	UP
LINC00641	SREK1	0.813005	2.74343e-08	NO	UP	UP
LINC00641	CLIC1	-0.810712	3.22245e-08	NO	UP	DOWN
LINC00641	ZFC3H1	0.797323	7.9138e-08	NO	UP	UP
LINC00641	CD52	-0.795882	8.68283e-08	NO	UP	DOWN
LINC00641	POU5F2	0.793882	9.86416e-08	NO	UP	UP
ENSG00000270062	ZFC3H1	0.859482	5.97338e-10	NO	UP	UP
ENSG00000270062	SREK1	0.848296	1.68187e-09	NO	UP	UP
ENSG00000270062	DOLPP1	-0.84678	1.92282e-09	NO	UP	DOWN
ENSG00000270062	N4BP2	0.841176	3.11651e-09	NO	UP	UP
ENSG00000270062	PELO	-0.839845	3.48565e-09	NO	UP	DOWN
ENSG00000270062	SDHAF1	-0.83864	3.85423e-09	NO	UP	DOWN
ENSG00000270062	COA3	-0.833763	5.74136e-09	NO	UP	DOWN
ENSG00000270062	DBF4	0.823907	1.23739e-08	NO	UP	UP
ENSG00000270062	MPZL3	-0.823233	1.30182e-08	NO	UP	DOWN
ENSG00000270062	RPP25L	-0.820952	1.54358e-08	NO	UP	DOWN
ENSG00000288928	U2AF1	0.894446	1.1909e-11	NO	UP	UP
ENSG00000288928	TIGD1	0.894385	1.20047e-11	NO	UP	UP
ENSG00000288928	PTPRCAP	-0.884859	3.94174e-11	NO	UP	DOWN
ENSG00000288928	TET3	0.880901	6.26729e-11	NO	UP	UP
ENSG00000288928	SPRYD4	0.868919	2.32259e-10	NO	UP	UP
ENSG00000288928	C1orf50	0.865804	3.19728e-10	NO	UP	UP
ENSG00000288928	ZNF207	0.86289	4.28123e-10	NO	UP	UP
ENSG00000288928	NFKBIZ	0.854399	9.66353e-10	NO	UP	UP
ENSG00000288928	C14orf119	-0.852374	1.16458e-09	NO	UP	DOWN
ENSG00000288928	CCDC65	-0.852208	1.18236e-09	NO	UP	DOWN
ENSG00000273729	GIMAP7	-0.926891	7.17319e-14	NO	UP	DOWN
ENSG00000273729	NDUFB3	-0.920949	2.14254e-13	NO	UP	DOWN
ENSG00000273729	C1orf50	0.907175	2.00965e-12	NO	UP	UP
ENSG00000273729	SPRYD4	0.887636	2.81833e-11	NO	UP	UP
ENSG00000273729	ZNF207	0.884122	4.30251e-11	NO	UP	UP
ENSG00000273729	PEX12	-0.883735	4.50447e-11	NO	UP	DOWN
ENSG00000273729	C14orf119	-0.883611	4.57068e-11	NO	UP	DOWN
ENSG00000273729	ZBTB6	-0.878717	8.03856e-11	NO	UP	DOWN
ENSG00000273729	SF1	0.876602	1.01842e-10	NO	UP	UP
ENSG00000273729	RAB33A	-0.874902	1.22788e-10	NO	UP	DOWN
ENSG00000258875	PEX12	0.726959	3.62772e-06	NO	DOWN	DOWN
ENSG00000258875	ALOX5AP	0.713035	6.75046e-06	NO	DOWN	DOWN
ENSG00000258875	PELO	0.712791	6.82234e-06	NO	DOWN	DOWN
ENSG00000258875	PTPRCAP	0.706364	8.97661e-06	NO	DOWN	DOWN
ENSG00000258875	MAD2L1BP	0.69523	1.42023e-05	NO	DOWN	DOWN
ENSG00000258875	ENSG00000256591	-0.694829	1.44333e-05	NO	DOWN	UP
ENSG00000258875	H4C11	0.688017	1.8915e-05	NO	DOWN	DOWN
ENSG00000258875	H4C12	0.685038	2.12417e-05	NO	DOWN	DOWN
ENSG00000258875	TMEM216	0.684081	2.2042e-05	NO	DOWN	DOWN
ENSG00000258875	H3C11	0.682824	2.31341e-05	NO	DOWN	DOWN
ENSG00000270108	FOXK1	0.894927	1.11816e-11	NO	UP	UP
ENSG00000270108	ZBTB6	-0.85846	6.58994e-10	NO	UP	DOWN
ENSG00000270108	SPRYD4	0.850151	1.42479e-09	NO	UP	UP
ENSG00000270108	ZNF207	0.848519	1.64888e-09	NO	UP	UP
ENSG00000270108	GIMAP7	-0.839152	3.69332e-09	NO	UP	DOWN
ENSG00000270108	SF1	0.837903	4.09701e-09	NO	UP	UP
ENSG00000270108	C1orf50	0.83092	7.20094e-09	NO	UP	UP
ENSG00000270108	PEX12	-0.828501	8.70325e-09	NO	UP	DOWN
ENSG00000270108	REC8	0.822568	1.36847e-08	NO	UP	UP
ENSG00000270108	TIGD1	0.818616	1.83316e-08	NO	UP	UP
ENSG00000261529	POU5F2	0.866493	2.98122e-10	NO	UP	UP
ENSG00000261529	MLXIP	0.774816	3.11479e-07	NO	UP	UP
ENSG00000261529	NAA38	-0.765678	5.20053e-07	NO	UP	DOWN
ENSG00000261529	DDHD1	0.761125	6.65756e-07	NO	UP	UP
ENSG00000261529	TMEM256	-0.750315	1.17172e-06	NO	UP	DOWN
ENSG00000261529	CCDC17	0.746568	1.41609e-06	NO	UP	UP
ENSG00000261529	CD52	-0.746424	1.42628e-06	NO	UP	DOWN
ENSG00000261529	LINC00672	0.743913	1.6163e-06	NO	UP	UP
ENSG00000261529	NOTCH2NLB	0.741135	1.85302e-06	NO	UP	UP
ENSG00000261529	SERINC5	0.73347	2.67845e-06	NO	UP	UP
ENSG00000286786	PTPRCAP	-0.911058	1.10956e-12	NO	UP	DOWN
ENSG00000286786	SREK1	0.908984	1.5288e-12	NO	UP	UP
ENSG00000286786	ZNF326	0.900794	5.05308e-12	NO	UP	UP
ENSG00000286786	SF1	0.890838	1.89306e-11	NO	UP	UP
ENSG00000286786	RNF5	-0.889562	2.2214e-11	NO	UP	DOWN
ENSG00000286786	TIGD1	0.881051	6.16027e-11	NO	UP	UP
ENSG00000286786	POU5F2	0.87781	8.90138e-11	NO	UP	UP
ENSG00000286786	BORCS6	-0.873147	1.48527e-10	NO	UP	DOWN
ENSG00000286786	CTPS1	0.870692	1.92925e-10	NO	UP	UP
ENSG00000286786	NAA38	-0.863288	4.11572e-10	NO	UP	DOWN
RAD51-AS1	SPRYD4	0.839484	3.59247e-09	NO	UP	UP
RAD51-AS1	TIGD1	0.822766	1.34833e-08	NO	UP	UP
RAD51-AS1	PTPRCAP	-0.814142	2.53105e-08	NO	UP	DOWN
RAD51-AS1	PTS	0.81358	2.634e-08	NO	UP	UP
RAD51-AS1	U2AF1	0.811398	3.07175e-08	NO	UP	UP
RAD51-AS1	CCDC17	0.798351	7.40395e-08	NO	UP	UP
RAD51-AS1	SF1	0.795533	8.87955e-08	NO	UP	UP
RAD51-AS1	NDUFB3	-0.795364	8.9756e-08	NO	UP	DOWN
RAD51-AS1	FKBP2	-0.786621	1.54929e-07	NO	UP	DOWN
RAD51-AS1	PEX12	-0.786229	1.5868e-07	NO	UP	DOWN
GABPB1-AS1	MLXIP	0.800629	6.37924e-08	NO	UP	UP
GABPB1-AS1	PITPNM2	0.762134	6.30583e-07	NO	UP	UP
GABPB1-AS1	SERINC5	0.749809	1.2023e-06	NO	UP	UP
GABPB1-AS1	FOXK1	0.73161	2.9235e-06	NO	UP	UP
GABPB1-AS1	SF1	0.707155	8.68162e-06	NO	UP	UP
GABPB1-AS1	CTSK	0.701339	1.10695e-05	NO	UP	UP
GABPB1-AS1	ZNF207	0.693808	1.50376e-05	NO	UP	UP
GABPB1-AS1	BBS12	-0.690033	1.7473e-05	NO	UP	DOWN
GABPB1-AS1	SETD1A	0.689913	1.75565e-05	NO	UP	UP
GABPB1-AS1	PTPRCAP	-0.684693	2.1527e-05	NO	UP	DOWN
GABPB1-IT1	SF1	0.889819	2.15153e-11	NO	UP	UP
GABPB1-IT1	TIGD1	0.880426	6.61906e-11	NO	UP	UP
GABPB1-IT1	BBS12	-0.879828	7.08687e-11	NO	UP	DOWN
GABPB1-IT1	SPRYD4	0.874952	1.22123e-10	NO	UP	UP
GABPB1-IT1	ENSG00000256591	0.872882	1.52809e-10	NO	UP	UP
GABPB1-IT1	PTPRCAP	-0.859867	5.75519e-10	NO	UP	DOWN
GABPB1-IT1	DBF4	0.858108	6.8154e-10	NO	UP	UP
GABPB1-IT1	BORCS6	-0.857283	7.37173e-10	NO	UP	DOWN
GABPB1-IT1	PLEKHF1	-0.856913	7.63491e-10	NO	UP	DOWN
GABPB1-IT1	U2AF1	0.852205	1.18273e-09	NO	UP	UP
ENSG00000279145	SREK1	0.829719	7.91435e-09	NO	UP	UP
ENSG00000279145	ZNF326	0.7662	5.05364e-07	NO	UP	UP
ENSG00000279145	RNF5	-0.720767	4.80312e-06	NO	UP	DOWN
ENSG00000279145	TYW5	0.711988	7.06307e-06	NO	UP	UP
ENSG00000279145	ZNF407	0.706441	8.94738e-06	NO	UP	UP
ENSG00000279145	NAA38	-0.704541	9.69055e-06	NO	UP	DOWN
ENSG00000279145	PDK1	0.700407	1.15032e-05	NO	UP	UP
ENSG00000279145	SIT1	-0.698281	1.255e-05	NO	UP	DOWN
ENSG00000279145	EXOSC4	-0.697494	1.29584e-05	NO	UP	DOWN
ENSG00000279145	CLIC1	-0.696735	1.33638e-05	NO	UP	DOWN
ENSG00000275638	RTP4	-0.899806	5.79547e-12	NO	UP	DOWN
ENSG00000275638	TNFAIP8L2	-0.894945	1.11545e-11	NO	UP	DOWN
ENSG00000275638	NOP10	-0.866202	3.07069e-10	NO	UP	DOWN
ENSG00000275638	RPP25L	-0.864917	3.49703e-10	NO	UP	DOWN
ENSG00000275638	PELO	-0.859617	5.89604e-10	NO	UP	DOWN
ENSG00000275638	RAB33A	-0.853746	1.0266e-09	NO	UP	DOWN
ENSG00000275638	SIT1	-0.851654	1.24367e-09	NO	UP	DOWN
ENSG00000275638	COA3	-0.84444	2.35778e-09	NO	UP	DOWN
ENSG00000275638	PEX12	-0.84379	2.49369e-09	NO	UP	DOWN
ENSG00000275638	CD52	-0.843452	2.56731e-09	NO	UP	DOWN
ENSG00000278600	TIGD1	0.92729	6.64369e-14	NO	UP	UP
ENSG00000278600	ZNF222	-0.920906	2.15898e-13	NO	UP	DOWN
ENSG00000278600	ZNF207	0.905264	2.66703e-12	NO	UP	UP
ENSG00000278600	RTP4	-0.901687	4.45791e-12	NO	UP	DOWN
ENSG00000278600	SF1	0.894898	1.12242e-11	NO	UP	UP
ENSG00000278600	PTPRCAP	-0.892323	1.56734e-11	NO	UP	DOWN
ENSG00000278600	GIMAP7	-0.887693	2.79874e-11	NO	UP	DOWN
ENSG00000278600	WDR26	0.886114	3.39084e-11	NO	UP	UP
ENSG00000278600	PELO	-0.886041	3.4207e-11	NO	UP	DOWN
ENSG00000278600	FOXK1	0.885523	3.64072e-11	NO	UP	UP
ENSG00000286813	PTPRCAP	-0.892295	1.5729e-11	NO	UP	DOWN
ENSG00000286813	SF1	0.877289	9.43515e-11	NO	UP	UP
ENSG00000286813	NAA38	-0.8723	1.62649e-10	NO	UP	DOWN
ENSG00000286813	TET3	0.863651	3.96941e-10	NO	UP	UP
ENSG00000286813	TRA2B	0.858922	6.30429e-10	NO	UP	UP
ENSG00000286813	CCDC17	0.858504	6.56243e-10	NO	UP	UP
ENSG00000286813	ZNF326	0.85763	7.133e-10	NO	UP	UP
ENSG00000286813	SREK1	0.856365	8.0402e-10	NO	UP	UP
ENSG00000286813	RNF5	-0.853341	1.06561e-09	NO	UP	DOWN
ENSG00000286813	POU5F2	0.849652	1.4901e-09	NO	UP	UP
CHASERR	ZNF326	0.920126	2.47616e-13	NO	UP	UP
CHASERR	SREK1	0.916508	4.59745e-13	NO	UP	UP
CHASERR	DBF4	0.902084	4.2151e-12	NO	UP	UP
CHASERR	TIGD1	0.88544	3.67702e-11	NO	UP	UP
CHASERR	ZBTB10	0.884364	4.18112e-11	NO	UP	UP
CHASERR	PTPRCAP	-0.870835	1.90022e-10	NO	UP	DOWN
CHASERR	BORCS6	-0.866322	3.03347e-10	NO	UP	DOWN
CHASERR	ACTL10	-0.866252	3.05523e-10	NO	UP	DOWN
CHASERR	NEU1	-0.862383	4.50131e-10	NO	UP	DOWN
CHASERR	TMEM102	-0.85764	7.12625e-10	NO	UP	DOWN
ENSG00000289017	SF1	0.905483	2.58246e-12	NO	UP	UP
ENSG00000289017	SREK1	0.873303	1.46047e-10	NO	UP	UP
ENSG00000289017	ZNF326	0.866422	3.00289e-10	NO	UP	UP
ENSG00000289017	PTPRCAP	-0.86262	4.39708e-10	NO	UP	DOWN
ENSG00000289017	RNF5	-0.861932	4.7057e-10	NO	UP	DOWN
ENSG00000289017	CTPS1	0.860082	5.63705e-10	NO	UP	UP
ENSG00000289017	TET3	0.855284	8.89845e-10	NO	UP	UP
ENSG00000289017	PTS	0.851582	1.25185e-09	NO	UP	UP
ENSG00000289017	NAA38	-0.850547	1.37483e-09	NO	UP	DOWN
ENSG00000289017	C1orf50	0.849029	1.57559e-09	NO	UP	UP
ENSG00000270127	METTL18	-0.742864	1.70219e-06	NO	UP	DOWN
ENSG00000270127	TUBB4B	-0.703161	1.02646e-05	NO	UP	DOWN
ENSG00000270127	H4C4	-0.657644	5.81733e-05	NO	UP	DOWN
ENSG00000270127	POLR1H	-0.642565	9.71374e-05	NO	UP	DOWN
ENSG00000270127	POU5F2	0.624368	0.000174079	NO	UP	UP
ENSG00000270127	DDHD1	0.623033	0.000181431	NO	UP	UP
ENSG00000270127	IL23A	-0.618535	0.000208279	NO	UP	DOWN
ENSG00000270127	ZBTB3	-0.61426	0.000237008	NO	UP	DOWN
ENSG00000270127	TMEM102	-0.614004	0.000238835	NO	UP	DOWN
ENSG00000270127	ZNF207	0.607043	0.000293556	NO	UP	UP
ENSG00000262312	GPR65	-0.838408	3.92923e-09	NO	UP	DOWN
ENSG00000262312	MLXIP	0.829357	8.14191e-09	NO	UP	UP
ENSG00000262312	TET3	0.819452	1.72426e-08	NO	UP	UP
ENSG00000262312	ALOX5AP	-0.81435	2.49372e-08	NO	UP	DOWN
ENSG00000262312	TRA2B	0.811598	3.029e-08	NO	UP	UP
ENSG00000262312	CCDC17	0.808684	3.70875e-08	NO	UP	UP
ENSG00000262312	TIGD1	0.80263	5.58821e-08	NO	UP	UP
ENSG00000262312	SF1	0.802408	5.67131e-08	NO	UP	UP
ENSG00000262312	IRS2	0.797305	7.92348e-08	NO	UP	UP
ENSG00000262312	PTPRCAP	-0.796824	8.17286e-08	NO	UP	DOWN
ENSG00000276791	IL23A	0.772649	3.52476e-07	NO	DOWN	DOWN
ENSG00000276791	TIGD6	0.763908	5.72835e-07	NO	DOWN	DOWN
ENSG00000276791	ID3	0.757988	7.86768e-07	NO	DOWN	DOWN
ENSG00000276791	TUBB4B	0.682468	2.34527e-05	NO	DOWN	DOWN
ENSG00000276791	IGSF9B	-0.680096	2.56747e-05	NO	DOWN	UP
ENSG00000276791	WDR5B	0.675355	3.06915e-05	NO	DOWN	DOWN
ENSG00000276791	ZNF207	-0.672713	3.38553e-05	NO	DOWN	UP
ENSG00000276791	ZNF222	0.652176	7.02854e-05	NO	DOWN	DOWN
ENSG00000276791	RTN4R	0.651805	7.11815e-05	NO	DOWN	DOWN
ENSG00000276791	CETN3	0.648164	8.05569e-05	NO	DOWN	DOWN
ENSG00000275056	SPRYD4	0.932588	2.29602e-14	NO	UP	UP
ENSG00000275056	PTS	0.896657	8.89076e-12	NO	UP	UP
ENSG00000275056	GIMAP7	-0.89465	1.15957e-11	NO	UP	DOWN
ENSG00000275056	YY2	0.894552	1.17456e-11	NO	UP	UP
ENSG00000275056	U2AF1	0.893474	1.35149e-11	NO	UP	UP
ENSG00000275056	C1orf50	0.892251	1.58196e-11	NO	UP	UP
ENSG00000275056	TMEM102	-0.879746	7.15328e-11	NO	UP	DOWN
ENSG00000275056	PIGA	0.878894	7.87972e-11	NO	UP	UP
ENSG00000275056	TIGD1	0.872956	1.51612e-10	NO	UP	UP
ENSG00000275056	ZNF207	0.862922	4.26759e-10	NO	UP	UP
ENSG00000274460	TIGD1	0.887186	2.97751e-11	NO	UP	UP
ENSG00000274460	PELO	-0.867778	2.61353e-10	NO	UP	DOWN
ENSG00000274460	PNP	-0.859659	5.87249e-10	NO	UP	DOWN
ENSG00000274460	MAD2L1BP	-0.848596	1.63757e-09	NO	UP	DOWN
ENSG00000274460	RTN4R	-0.840755	3.22918e-09	NO	UP	DOWN
ENSG00000274460	NRBF2	-0.830702	7.32596e-09	NO	UP	DOWN
ENSG00000274460	RAB33A	-0.828856	8.46589e-09	NO	UP	DOWN
ENSG00000274460	PEX12	-0.826339	1.02837e-08	NO	UP	DOWN
ENSG00000274460	PTPRCAP	-0.822328	1.39325e-08	NO	UP	DOWN
ENSG00000274460	TET3	0.81976	1.68556e-08	NO	UP	UP
ENSG00000263276	ZNF207	0.871431	1.78418e-10	NO	UP	UP
ENSG00000263276	C1orf50	0.866537	2.96787e-10	NO	UP	UP
ENSG00000263276	ZBTB6	-0.864774	3.54753e-10	NO	UP	DOWN
ENSG00000263276	GIMAP7	-0.858783	6.38917e-10	NO	UP	DOWN
ENSG00000263276	ID3	-0.848744	1.61615e-09	NO	UP	DOWN
ENSG00000263276	LINC00672	0.84827	1.68567e-09	NO	UP	UP
ENSG00000263276	TARDBP	0.847441	1.81414e-09	NO	UP	UP
ENSG00000263276	REC8	0.844887	2.2683e-09	NO	UP	UP
ENSG00000263276	NDUFB3	-0.833851	5.70105e-09	NO	UP	DOWN
ENSG00000263276	FOXK1	0.831026	7.14102e-09	NO	UP	UP
ENSG00000262514	LINC00672	0.872967	1.51425e-10	NO	UP	UP
ENSG00000262514	ID3	-0.862997	4.23607e-10	NO	UP	DOWN
ENSG00000262514	ZBTB6	-0.852175	1.18589e-09	NO	UP	DOWN
ENSG00000262514	CTSK	0.850314	1.40405e-09	NO	UP	UP
ENSG00000262514	GIMAP7	-0.844705	2.30437e-09	NO	UP	DOWN
ENSG00000262514	FOXK1	0.835068	5.16709e-09	NO	UP	UP
ENSG00000262514	ZNF207	0.831531	6.86138e-09	NO	UP	UP
ENSG00000262514	REC8	0.826593	1.00852e-08	NO	UP	UP
ENSG00000262514	TARDBP	0.815983	2.21868e-08	NO	UP	UP
ENSG00000262514	PEX12	-0.815488	2.29905e-08	NO	UP	DOWN
ENSG00000226180	GIMAP7	-0.816873	2.08081e-08	NO	UP	DOWN
ENSG00000226180	ZBTB6	-0.804352	4.98028e-08	NO	UP	DOWN
ENSG00000226180	SETD1A	0.793309	1.02283e-07	NO	UP	UP
ENSG00000226180	WDR26	0.788735	1.36095e-07	NO	UP	UP
ENSG00000226180	MLXIP	0.785094	1.69993e-07	NO	UP	UP
ENSG00000226180	FOXK1	0.784002	1.81569e-07	NO	UP	UP
ENSG00000226180	ID3	-0.777867	2.61089e-07	NO	UP	DOWN
ENSG00000226180	POLR1H	-0.772253	3.60484e-07	NO	UP	DOWN
ENSG00000226180	C1orf50	0.769054	4.31483e-07	NO	UP	UP
ENSG00000226180	ZNF207	0.769013	4.32475e-07	NO	UP	UP
LINC00324	C14orf119	0.916529	4.58073e-13	NO	DOWN	DOWN
LINC00324	RAB33A	0.906311	2.28574e-12	NO	DOWN	DOWN
LINC00324	MID1IP1	0.897839	7.58361e-12	NO	DOWN	DOWN
LINC00324	TNFAIP8L2	0.896335	9.28156e-12	NO	DOWN	DOWN
LINC00324	SIT1	0.892911	1.45337e-11	NO	DOWN	DOWN
LINC00324	TMEM102	0.884595	4.06765e-11	YES	DOWN	DOWN
LINC00324	RTP4	0.880948	6.23376e-11	NO	DOWN	DOWN
LINC00324	SF1	-0.879633	7.24577e-11	NO	DOWN	UP
LINC00324	PNP	0.879107	7.69207e-11	NO	DOWN	DOWN
LINC00324	ZNF57	0.879064	7.72929e-11	NO	DOWN	DOWN
ENSG00000270091	CD52	-0.796491	8.34999e-08	NO	UP	DOWN
ENSG00000270091	PELO	-0.790616	1.21117e-07	NO	UP	DOWN
ENSG00000270091	H4C11	-0.785683	1.64025e-07	NO	UP	DOWN
ENSG00000270091	MAD2L1BP	-0.782735	1.95896e-07	NO	UP	DOWN
ENSG00000270091	H4C12	-0.781638	2.09134e-07	NO	UP	DOWN
ENSG00000270091	IFI27L2	-0.776207	2.87488e-07	NO	UP	DOWN
ENSG00000270091	NRBF2	-0.775844	2.9358e-07	NO	UP	DOWN
ENSG00000270091	CLIC1	-0.773363	3.38444e-07	NO	UP	DOWN
ENSG00000270091	NOP10	-0.767242	4.7714e-07	NO	UP	DOWN
ENSG00000270091	SERTAD1	-0.758246	7.76127e-07	NO	UP	DOWN
ENSG00000265625	RAB33A	-0.90921	1.47695e-12	NO	UP	DOWN
ENSG00000265625	PTPRCAP	-0.907607	1.88376e-12	NO	UP	DOWN
ENSG00000265625	BORCS6	-0.90758	1.89145e-12	NO	UP	DOWN
ENSG00000265625	COA3	-0.906442	2.24186e-12	NO	UP	DOWN
ENSG00000265625	TIGD1	0.884124	4.30165e-11	NO	UP	UP
ENSG00000265625	C14orf119	-0.881341	5.95706e-11	NO	UP	DOWN
ENSG00000265625	POLR1H	-0.878688	8.06532e-11	NO	UP	DOWN
ENSG00000265625	CCDC17	0.877436	9.28158e-11	NO	UP	UP
ENSG00000265625	SERINC5	0.8753	1.17554e-10	NO	UP	UP
ENSG00000265625	SF1	0.874716	1.25308e-10	NO	UP	UP
ENSG00000267074	ZFC3H1	0.879016	7.77189e-11	NO	UP	UP
ENSG00000267074	POLR1H	-0.864111	3.79159e-10	NO	UP	DOWN
ENSG00000267074	RPL35	-0.859034	6.23675e-10	NO	UP	DOWN
ENSG00000267074	DDHD1	0.853734	1.02773e-09	NO	UP	UP
ENSG00000267074	POU5F2	0.840004	3.43945e-09	NO	UP	UP
ENSG00000267074	LINC00672	0.834896	5.24e-09	NO	UP	UP
ENSG00000267074	ZNF207	0.82374	1.25314e-08	NO	UP	UP
ENSG00000267074	RPP25L	-0.817661	1.96517e-08	NO	UP	DOWN
ENSG00000267074	IL23A	-0.8153	2.33009e-08	NO	UP	DOWN
ENSG00000267074	MTLN	-0.814785	2.41765e-08	NO	UP	DOWN
ENSG00000278829	CTPS1	0.847827	1.75332e-09	NO	UP	UP
ENSG00000278829	SETD1A	0.817619	1.97122e-08	NO	UP	UP
ENSG00000278829	RSKR	0.80753	4.01469e-08	NO	UP	UP
ENSG00000278829	MLXIP	0.804488	4.93498e-08	NO	UP	UP
ENSG00000278829	U2AF1	0.802368	5.6864e-08	NO	UP	UP
ENSG00000278829	SF1	0.798614	7.27849e-08	NO	UP	UP
ENSG00000278829	DDHD1	0.791899	1.11776e-07	NO	UP	UP
ENSG00000278829	NOP10	-0.784204	1.79374e-07	NO	UP	DOWN
ENSG00000278829	CD52	-0.78251	1.9854e-07	NO	UP	DOWN
ENSG00000278829	POU5F2	0.782334	2.00645e-07	NO	UP	UP
ENSG00000236194	ZFC3H1	0.871886	1.69984e-10	NO	UP	UP
ENSG00000236194	WDR26	0.869401	2.2089e-10	NO	UP	UP
ENSG00000236194	ZNF207	0.866429	3.0005e-10	NO	UP	UP
ENSG00000236194	DDHD1	0.863239	4.13542e-10	NO	UP	UP
ENSG00000236194	SDHAF1	-0.856733	7.76573e-10	NO	UP	DOWN
ENSG00000236194	RTP4	-0.856622	7.84809e-10	NO	UP	DOWN
ENSG00000236194	CTPS1	0.855142	9.01701e-10	NO	UP	UP
ENSG00000236194	C14orf119	-0.842355	2.81969e-09	NO	UP	DOWN
ENSG00000236194	PTPRCAP	-0.837764	4.14426e-09	NO	UP	DOWN
ENSG00000236194	SF1	0.833662	5.78837e-09	NO	UP	UP
ENSG00000262265	CTPS1	0.918775	3.13048e-13	NO	UP	UP
ENSG00000262265	ZBTB6	-0.905099	2.73203e-12	NO	UP	DOWN
ENSG00000262265	ZNF207	0.897868	7.5545e-12	NO	UP	UP
ENSG00000262265	U2AF1	0.888605	2.50165e-11	NO	UP	UP
ENSG00000262265	SDHAF1	-0.884404	4.16103e-11	NO	UP	DOWN
ENSG00000262265	C14orf119	-0.883344	4.71695e-11	NO	UP	DOWN
ENSG00000262265	TIGD1	0.882949	4.94085e-11	NO	UP	UP
ENSG00000262265	GIMAP7	-0.881887	5.59241e-11	NO	UP	DOWN
ENSG00000262265	PEX12	-0.881029	6.17533e-11	NO	UP	DOWN
ENSG00000262265	SF1	0.878157	8.56161e-11	NO	UP	UP
HEXIM2-AS1	GALK1	-0.73416	2.59243e-06	NO	UP	DOWN
HEXIM2-AS1	NOP10	-0.720397	4.88321e-06	NO	UP	DOWN
HEXIM2-AS1	FUT7	-0.694442	1.46594e-05	NO	UP	DOWN
HEXIM2-AS1	H4C11	-0.683538	2.25084e-05	NO	UP	DOWN
HEXIM2-AS1	H4C12	-0.681659	2.41898e-05	NO	UP	DOWN
HEXIM2-AS1	ZNF207	0.679813	2.59517e-05	NO	UP	UP
HEXIM2-AS1	OTUD7A	0.679653	2.61101e-05	NO	UP	UP
HEXIM2-AS1	NDUFB3	-0.677855	2.79462e-05	NO	UP	DOWN
HEXIM2-AS1	RAB33A	-0.676913	2.89541e-05	NO	UP	DOWN
HEXIM2-AS1	PEX12	-0.673905	3.23937e-05	NO	UP	DOWN
ENSG00000264895	PTPRCAP	-0.915422	5.50516e-13	NO	UP	DOWN
ENSG00000264895	SF1	0.901541	4.55041e-12	NO	UP	UP
ENSG00000264895	TRA2B	0.893148	1.4097e-11	NO	UP	UP
ENSG00000264895	BORCS6	-0.891081	1.83581e-11	NO	UP	DOWN
ENSG00000264895	MLXIP	0.874638	1.26383e-10	NO	UP	UP
ENSG00000264895	RNF5	-0.868408	2.44888e-10	NO	UP	DOWN
ENSG00000264895	SPRYD4	0.866031	3.1246e-10	NO	UP	UP
ENSG00000264895	TIGD1	0.864271	3.73117e-10	NO	UP	UP
ENSG00000264895	TET3	0.863666	3.96371e-10	NO	UP	UP
ENSG00000264895	CCNL1	0.859885	5.74516e-10	NO	UP	UP
ENSG00000264112	BBS12	-0.796817	8.17678e-08	NO	UP	DOWN
ENSG00000264112	CCDC17	0.769903	4.11493e-07	NO	UP	UP
ENSG00000264112	ZBTB6	-0.762604	6.14768e-07	NO	UP	DOWN
ENSG00000264112	CCNL1	0.757156	8.22081e-07	NO	UP	UP
ENSG00000264112	PTPRCAP	-0.755636	8.90295e-07	NO	UP	DOWN
ENSG00000264112	TIGD1	0.755417	9.00565e-07	NO	UP	UP
ENSG00000264112	DBF4	0.748986	1.25362e-06	NO	UP	UP
ENSG00000264112	TMEM256	-0.745165	1.51886e-06	NO	UP	DOWN
ENSG00000264112	TRA2B	0.731957	2.87634e-06	NO	UP	UP
ENSG00000264112	CLIC1	-0.730895	3.02298e-06	NO	UP	DOWN
SNHG25	PNP	-0.78924	1.3191e-07	NO	UP	DOWN
SNHG25	NRBF2	-0.788956	1.34245e-07	NO	UP	DOWN
SNHG25	TIGD1	0.772515	3.55172e-07	NO	UP	UP
SNHG25	BBS12	-0.758902	7.49603e-07	NO	UP	DOWN
SNHG25	TTI2	-0.753104	1.01546e-06	NO	UP	DOWN
SNHG25	ZNF222	-0.752474	1.04903e-06	NO	UP	DOWN
SNHG25	MAD2L1BP	-0.75104	1.12913e-06	NO	UP	DOWN
SNHG25	CD52	-0.74822	1.30314e-06	NO	UP	DOWN
SNHG25	PELO	-0.744129	1.59907e-06	NO	UP	DOWN
SNHG25	C14orf119	-0.744103	1.60117e-06	NO	UP	DOWN
ENSG00000273284	ZNF207	0.890715	1.9225e-11	NO	UP	UP
ENSG00000273284	TIGD1	0.871723	1.72965e-10	NO	UP	UP
ENSG00000273284	ZFC3H1	0.867475	2.69619e-10	NO	UP	UP
ENSG00000273284	PTPRCAP	-0.864161	3.77263e-10	NO	UP	DOWN
ENSG00000273284	POLR2J3	0.863754	3.92906e-10	NO	UP	UP
ENSG00000273284	TET3	0.863553	4.00869e-10	NO	UP	UP
ENSG00000273284	CTPS1	0.863313	4.10548e-10	NO	UP	UP
ENSG00000273284	TERF1	0.851753	1.23252e-09	NO	UP	UP
ENSG00000273284	SDHAF1	-0.847157	1.86009e-09	NO	UP	DOWN
ENSG00000273284	PEX12	-0.845768	2.10098e-09	NO	UP	DOWN
ENSG00000288839	C14orf119	-0.90606	2.37232e-12	NO	UP	DOWN
ENSG00000288839	ZNF326	0.902382	4.04107e-12	NO	UP	UP
ENSG00000288839	SF1	0.892447	1.54259e-11	NO	UP	UP
ENSG00000288839	SDHAF1	-0.891105	1.83028e-11	NO	UP	DOWN
ENSG00000288839	PTS	0.886803	3.11944e-11	NO	UP	UP
ENSG00000288839	TMEM102	-0.88553	3.63784e-11	NO	UP	DOWN
ENSG00000288839	ACTL10	-0.884794	3.97226e-11	NO	UP	DOWN
ENSG00000288839	CTPS1	0.88214	5.43046e-11	NO	UP	UP
ENSG00000288839	TIGD1	0.879763	7.13933e-11	NO	UP	UP
ENSG00000288839	GIMAP7	-0.878854	7.91558e-11	NO	UP	DOWN
ENSG00000279529	TRA2B	0.929426	4.37156e-14	NO	UP	UP
ENSG00000279529	SPRYD4	0.913135	7.98557e-13	NO	UP	UP
ENSG00000279529	CCNL1	0.889002	2.38173e-11	NO	UP	UP
ENSG00000279529	SF1	0.886206	3.35344e-11	NO	UP	UP
ENSG00000279529	U2AF1	0.880307	6.70941e-11	NO	UP	UP
ENSG00000279529	TIGD1	0.879184	7.62502e-11	NO	UP	UP
ENSG00000279529	ZBTB6	-0.877952	8.76104e-11	NO	UP	DOWN
ENSG00000279529	PTS	0.869631	2.15641e-10	NO	UP	UP
ENSG00000279529	ENSG00000256591	0.867047	2.81726e-10	NO	UP	UP
ENSG00000279529	IRS2	0.865493	3.29968e-10	NO	UP	UP
ENSG00000269688	RTP4	-0.910981	1.12294e-12	NO	UP	DOWN
ENSG00000269688	SF1	0.904573	2.94993e-12	NO	UP	UP
ENSG00000269688	GIMAP7	-0.903544	3.42292e-12	NO	UP	DOWN
ENSG00000269688	PTS	0.890688	1.92912e-11	NO	UP	UP
ENSG00000269688	TIGD1	0.886462	3.25126e-11	NO	UP	UP
ENSG00000269688	ZNF322	-0.883168	4.8151e-11	NO	UP	DOWN
ENSG00000269688	U2AF1	0.879403	7.43784e-11	NO	UP	UP
ENSG00000269688	WDR26	0.879243	7.57467e-11	NO	UP	UP
ENSG00000269688	C14orf119	-0.877841	8.87096e-11	NO	UP	DOWN
ENSG00000269688	PEX12	-0.877764	8.94806e-11	NO	UP	DOWN
ENSG00000286177	ZBTB6	-0.841655	2.99271e-09	NO	UP	DOWN
ENSG00000286177	CCDC17	0.811414	3.06818e-08	NO	UP	UP
ENSG00000286177	SPRYD4	0.808692	3.70672e-08	NO	UP	UP
ENSG00000286177	PTS	0.807	4.16277e-08	NO	UP	UP
ENSG00000286177	LINC00672	0.801939	5.8505e-08	NO	UP	UP
ENSG00000286177	GIMAP7	-0.795632	8.82327e-08	NO	UP	DOWN
ENSG00000286177	NDUFB3	-0.795287	9.01987e-08	NO	UP	DOWN
ENSG00000286177	NKAPD1	-0.794993	9.19075e-08	NO	UP	DOWN
ENSG00000286177	MTLN	-0.793745	9.94973e-08	NO	UP	DOWN
ENSG00000286177	SF1	0.79027	1.23754e-07	NO	UP	UP
ENSG00000205041	SPRYD4	0.899195	6.30383e-12	NO	UP	UP
ENSG00000205041	TIGD1	0.869178	2.2609e-10	NO	UP	UP
ENSG00000205041	C1orf50	0.850448	1.3872e-09	NO	UP	UP
ENSG00000205041	GIMAP7	-0.844315	2.38333e-09	NO	UP	DOWN
ENSG00000205041	C14orf119	-0.843648	2.5244e-09	NO	UP	DOWN
ENSG00000205041	SF1	0.839552	3.57225e-09	NO	UP	UP
ENSG00000205041	YY2	0.837412	4.26618e-09	NO	UP	UP
ENSG00000205041	PTS	0.828757	8.53164e-09	NO	UP	UP
ENSG00000205041	U2AF1	0.828364	8.7962e-09	NO	UP	UP
ENSG00000205041	FOXK1	0.8282	8.90938e-09	NO	UP	UP
CARD8-AS1	ZNF501	0.716795	5.72882e-06	NO	DOWN	DOWN
CARD8-AS1	TMEM187	0.695649	1.39644e-05	NO	DOWN	DOWN
CARD8-AS1	SIT1	0.695354	1.41312e-05	NO	DOWN	DOWN
CARD8-AS1	DBF4	-0.679393	2.63687e-05	NO	DOWN	UP
CARD8-AS1	PIGA	-0.676051	2.99043e-05	NO	DOWN	UP
CARD8-AS1	RNF5	0.671663	3.51908e-05	NO	DOWN	DOWN
CARD8-AS1	NEU1	0.665401	4.41917e-05	NO	DOWN	DOWN
CARD8-AS1	TTI2	0.662657	4.87472e-05	NO	DOWN	DOWN
CARD8-AS1	RPP25L	0.662203	4.95416e-05	NO	DOWN	DOWN
CARD8-AS1	IFI27L2	0.658184	5.70849e-05	NO	DOWN	DOWN
SIGLEC17P	TBX21	0.862657	4.38091e-10	NO	DOWN	DOWN
SIGLEC17P	GLB1L2	0.858485	6.57402e-10	NO	DOWN	DOWN
SIGLEC17P	ADRB2	0.843527	2.55067e-09	NO	DOWN	DOWN
SIGLEC17P	SLAMF7	0.838157	4.01179e-09	NO	DOWN	DOWN
SIGLEC17P	ERBB2	0.837162	4.35491e-09	NO	DOWN	DOWN
SIGLEC17P	NMUR1	0.815536	2.29103e-08	NO	DOWN	DOWN
SIGLEC17P	GNLY	0.811348	3.08252e-08	NO	DOWN	DOWN
SIGLEC17P	HOPX	0.809133	3.59578e-08	NO	DOWN	DOWN
SIGLEC17P	APOBEC3G	0.80912	3.59897e-08	NO	DOWN	DOWN
SIGLEC17P	GFI1	0.802237	5.73605e-08	NO	DOWN	DOWN
ENSG00000291131	ZNF614	0.746201	1.44235e-06	NO	DOWN	DOWN
ENSG00000291131	ERLIN1	0.740201	1.93938e-06	NO	DOWN	DOWN
ENSG00000291131	ZNF222	0.738601	2.09591e-06	NO	DOWN	DOWN
ENSG00000291131	ZNF230	0.710716	7.46009e-06	NO	DOWN	DOWN
ENSG00000291131	OLFM2	0.668803	3.90742e-05	NO	DOWN	DOWN
ENSG00000291131	CABP4	-0.664818	4.51259e-05	NO	DOWN	UP
ENSG00000291131	LPAR5	0.661028	5.16482e-05	NO	DOWN	DOWN
ENSG00000291131	NRBF2	0.656503	6.05328e-05	NO	DOWN	DOWN
ENSG00000291131	ZNF20	0.655848	6.19255e-05	NO	DOWN	DOWN
ENSG00000291131	ZKSCAN4	0.651012	7.31364e-05	NO	DOWN	DOWN
ENSG00000272754	ZBTB6	-0.890341	2.01524e-11	NO	UP	DOWN
ENSG00000272754	FOXK1	0.886071	3.40854e-11	NO	UP	UP
ENSG00000272754	PEX12	-0.877768	8.94341e-11	NO	UP	DOWN
ENSG00000272754	ZNF222	-0.873681	1.40207e-10	NO	UP	DOWN
ENSG00000272754	SPRYD4	0.870176	2.03684e-10	NO	UP	UP
ENSG00000272754	ID3	-0.866903	2.85912e-10	NO	UP	DOWN
ENSG00000272754	TIGD1	0.862303	4.53684e-10	NO	UP	UP
ENSG00000272754	GIMAP7	-0.85983	5.77603e-10	NO	UP	DOWN
ENSG00000272754	SF1	0.858365	6.65032e-10	NO	UP	UP
ENSG00000272754	NDUFB3	-0.855421	8.78553e-10	NO	UP	DOWN
ENSG00000276517	ZNF207	0.938264	6.65438e-15	NO	UP	UP
ENSG00000276517	PTPRCAP	-0.933979	1.71245e-14	NO	UP	DOWN
ENSG00000276517	RPP25L	-0.931759	2.72651e-14	NO	UP	DOWN
ENSG00000276517	TIGD1	0.93144	2.91107e-14	NO	UP	UP
ENSG00000276517	BORCS6	-0.929333	4.45322e-14	NO	UP	DOWN
ENSG00000276517	SDHAF1	-0.929023	4.73595e-14	NO	UP	DOWN
ENSG00000276517	SF1	0.923425	1.37254e-13	NO	UP	UP
ENSG00000276517	U2AF1	0.92029	2.40604e-13	NO	UP	UP
ENSG00000276517	CTPS1	0.916562	4.55613e-13	NO	UP	UP
ENSG00000276517	C14orf119	-0.914962	5.93753e-13	NO	UP	DOWN
ENSG00000276334	DDHD1	0.907535	1.90411e-12	NO	UP	UP
ENSG00000276334	CTPS1	0.905916	2.4232e-12	NO	UP	UP
ENSG00000276334	ZNF207	0.900152	5.52469e-12	NO	UP	UP
ENSG00000276334	RNF5	-0.897733	7.69342e-12	NO	UP	DOWN
ENSG00000276334	RPP25L	-0.895276	1.06796e-11	NO	UP	DOWN
ENSG00000276334	PTPRCAP	-0.895171	1.08278e-11	NO	UP	DOWN
ENSG00000276334	ZFC3H1	0.894274	1.21792e-11	NO	UP	UP
ENSG00000276334	BORCS6	-0.89357	1.33485e-11	NO	UP	DOWN
ENSG00000276334	ZNF326	0.880911	6.25979e-11	NO	UP	UP
ENSG00000276334	SDHAF1	-0.880224	6.77385e-11	NO	UP	DOWN
ENSG00000289272	C14orf119	-0.907206	2.00037e-12	NO	UP	DOWN
ENSG00000289272	SF1	0.905935	2.41632e-12	NO	UP	UP
ENSG00000289272	ZNF207	0.903632	3.37972e-12	NO	UP	UP
ENSG00000289272	WDR26	0.897403	8.04391e-12	NO	UP	UP
ENSG00000289272	RTP4	-0.873258	1.46755e-10	NO	UP	DOWN
ENSG00000289272	TIGD1	0.867216	2.76885e-10	NO	UP	UP
ENSG00000289272	GIMAP7	-0.866886	2.86387e-10	NO	UP	DOWN
ENSG00000289272	FOXK1	0.866489	2.98223e-10	NO	UP	UP
ENSG00000289272	PTPRCAP	-0.86489	3.50639e-10	NO	UP	DOWN
ENSG00000289272	CTPS1	0.863891	3.87561e-10	NO	UP	UP
ENSG00000289463	POU5F2	0.853399	1.05992e-09	NO	UP	UP
ENSG00000289463	SUMO4	0.815434	2.3079e-08	NO	UP	UP
ENSG00000289463	ZFC3H1	0.79999	6.65271e-08	NO	UP	UP
ENSG00000289463	GZMM	-0.798906	7.14153e-08	NO	UP	DOWN
ENSG00000289463	PTPRCAP	-0.791589	1.13975e-07	NO	UP	DOWN
ENSG00000289463	SREK1	0.789307	1.31369e-07	NO	UP	UP
ENSG00000289463	ZNF407	0.772197	3.61619e-07	NO	UP	UP
ENSG00000289463	CRTC3	0.770423	3.99681e-07	NO	UP	UP
ENSG00000289463	SERINC5	0.770117	4.06588e-07	NO	UP	UP
ENSG00000289463	DDHD1	0.769931	4.10859e-07	NO	UP	UP
ENSG00000287625	TMEM216	-0.664966	4.4887e-05	NO	UP	DOWN
ENSG00000287625	ZNF222	-0.653474	6.72212e-05	NO	UP	DOWN
ENSG00000287625	MAD2L1BP	-0.639022	0.000109141	NO	UP	DOWN
ENSG00000287625	IER5L	-0.624959	0.000170911	NO	UP	DOWN
ENSG00000287625	BBS12	-0.615043	0.000231499	NO	UP	DOWN
ENSG00000287625	TUBB4B	-0.602798	0.000332129	NO	UP	DOWN
ENSG00000287625				NO	UP	DOWN
ENSG00000287625				NO	UP	DOWN
ENSG00000287625				NO	UP	DOWN
ENSG00000287625				NO	UP	DOWN
LINC00342	ZBTB6	-0.874561	1.27437e-10	NO	UP	DOWN
LINC00342	ZNF207	0.86679	2.89231e-10	NO	UP	UP
LINC00342	REC8	0.863722	3.94171e-10	NO	UP	UP
LINC00342	PTPRCAP	-0.844875	2.27066e-09	NO	UP	DOWN
LINC00342	MLXIP	0.84133	3.0762e-09	NO	UP	UP
LINC00342	RSKR	0.840784	3.22121e-09	NO	UP	UP
LINC00342	LINC00672	0.837356	4.28592e-09	NO	UP	UP
LINC00342	H4C8	-0.837218	4.33511e-09	NO	UP	DOWN
LINC00342	SF1	0.832047	6.58581e-09	NO	UP	UP
LINC00342	POLR1H	-0.829376	8.12979e-09	NO	UP	DOWN
C2orf49-DT	RTP4	-0.862588	4.41102e-10	NO	UP	DOWN
C2orf49-DT	SPRYD4	0.859051	6.22677e-10	NO	UP	UP
C2orf49-DT	SF1	0.856071	8.26579e-10	NO	UP	UP
C2orf49-DT	CCNL1	0.840764	3.22655e-09	NO	UP	UP
C2orf49-DT	U2AF1	0.835268	5.08424e-09	NO	UP	UP
C2orf49-DT	CXCR3	-0.834376	5.46507e-09	NO	UP	DOWN
C2orf49-DT	RSKR	0.833806	5.72187e-09	NO	UP	UP
C2orf49-DT	PTS	0.832172	6.52085e-09	NO	UP	UP
C2orf49-DT	ZNF326	0.825881	1.06511e-08	NO	UP	UP
C2orf49-DT	PTPRCAP	-0.824502	1.18294e-08	NO	UP	DOWN
ENSG00000283994	SREK1	0.901646	4.48368e-12	NO	UP	UP
ENSG00000283994	ZNF326	0.894192	1.23112e-11	NO	UP	UP
ENSG00000283994	TYW5	0.892602	1.51221e-11	NO	UP	UP
ENSG00000283994	POU5F2	0.867317	2.74027e-10	NO	UP	UP
ENSG00000283994	SPSB2	-0.863157	4.16939e-10	NO	UP	DOWN
ENSG00000283994	PTPRCAP	-0.857862	6.97697e-10	NO	UP	DOWN
ENSG00000283994	ZFC3H1	0.854314	9.73995e-10	NO	UP	UP
ENSG00000283994	TIGD1	0.851116	1.30595e-09	NO	UP	UP
ENSG00000283994	RNF5	-0.850193	1.41948e-09	NO	UP	DOWN
ENSG00000283994	CCNL1	0.845696	2.11425e-09	NO	UP	UP
LINC01806	PRR5L	-0.764319	5.60166e-07	NO	UP	DOWN
LINC01806	CNKSR2	0.725046	3.95939e-06	NO	UP	UP
LINC01806	SLC22A23	0.704426	9.73715e-06	NO	UP	UP
LINC01806	GPR68	-0.697587	1.29096e-05	NO	UP	DOWN
LINC01806	GFI1	-0.693884	1.49913e-05	NO	UP	DOWN
LINC01806	TBX21	-0.693671	1.512e-05	NO	UP	DOWN
LINC01806	OASL	-0.684734	2.14926e-05	NO	UP	DOWN
LINC01806	FASLG	-0.681411	2.44205e-05	NO	UP	DOWN
LINC01806	GZMA	-0.67384	3.2471e-05	NO	UP	DOWN
LINC01806	TUBA4A	-0.673051	3.34351e-05	NO	UP	DOWN
HECW2-AS1	NOP10	0.824993	1.13972e-08	NO	DOWN	DOWN
HECW2-AS1	H4C2	0.770382	4.00603e-07	NO	DOWN	DOWN
HECW2-AS1	RPL35	0.761213	6.62587e-07	NO	DOWN	DOWN
HECW2-AS1	CD52	0.744925	1.53713e-06	NO	DOWN	DOWN
HECW2-AS1	RPS4X	0.740935	1.87119e-06	NO	DOWN	DOWN
HECW2-AS1	C1orf162	0.740929	1.87178e-06	NO	DOWN	DOWN
HECW2-AS1	LINC00672	-0.74005	1.95366e-06	NO	DOWN	UP
HECW2-AS1	GPR18	0.740041	1.95453e-06	NO	DOWN	DOWN
HECW2-AS1	IL23A	0.734529	2.54746e-06	NO	DOWN	DOWN
HECW2-AS1	C12orf57	0.730972	3.01214e-06	NO	DOWN	DOWN
LCDR	IDH1	-0.823567	1.26952e-08	NO	UP	DOWN
LCDR	PNP	-0.799904	6.69042e-08	NO	UP	DOWN
LCDR	GALK1	-0.792454	1.07947e-07	NO	UP	DOWN
LCDR	COA3	-0.781539	2.1036e-07	NO	UP	DOWN
LCDR	MAD2L1BP	-0.780381	2.25298e-07	NO	UP	DOWN
LCDR	RAB33A	-0.776444	2.83583e-07	NO	UP	DOWN
LCDR	RTP4	-0.757698	7.98904e-07	NO	UP	DOWN
LCDR	ZNF20	-0.753108	1.01528e-06	NO	UP	DOWN
LCDR	PELO	-0.75131	1.11361e-06	NO	UP	DOWN
LCDR	FAM50B	-0.750091	1.18515e-06	NO	UP	DOWN
MHENCR	C14orf119	-0.8735	1.42978e-10	NO	UP	DOWN
MHENCR	NOP10	-0.861747	4.79199e-10	NO	UP	DOWN
MHENCR	NRBF2	-0.861116	5.09719e-10	NO	UP	DOWN
MHENCR	NDUFB3	-0.860853	5.22985e-10	NO	UP	DOWN
MHENCR	RAB33A	-0.842798	2.71525e-09	NO	UP	DOWN
MHENCR	ZNF207	0.839016	3.73566e-09	NO	UP	UP
MHENCR	ZNF816	-0.832833	6.18605e-09	NO	UP	DOWN
MHENCR	CD52	-0.831581	6.83415e-09	NO	UP	DOWN
MHENCR	CEP19	-0.829778	7.87807e-09	NO	UP	DOWN
MHENCR	ZSWIM3	-0.826246	1.03573e-08	NO	UP	DOWN
ENSG00000280441	MT-ND6	0.802437	5.66017e-08	NO	DOWN	DOWN
ENSG00000280441				NO	DOWN	DOWN
ENSG00000280441				NO	DOWN	DOWN
ENSG00000280441				NO	DOWN	DOWN
ENSG00000280441				NO	DOWN	DOWN
ENSG00000280441				NO	DOWN	DOWN
ENSG00000280441				NO	DOWN	DOWN
ENSG00000280441				NO	DOWN	DOWN
ENSG00000280441				NO	DOWN	DOWN
ENSG00000280441				NO	DOWN	DOWN
ENSG00000278996				NO	DOWN	DOWN
ENSG00000278996				NO	DOWN	DOWN
ENSG00000278996				NO	DOWN	DOWN
ENSG00000278996				NO	DOWN	DOWN
ENSG00000278996				NO	DOWN	DOWN
ENSG00000278996				NO	DOWN	DOWN
ENSG00000278996				NO	DOWN	DOWN
ENSG00000278996				NO	DOWN	DOWN
ENSG00000278996				NO	DOWN	DOWN
ENSG00000278996				NO	DOWN	DOWN
MIR155HG	STBD1	0.696604	1.34351e-05	NO	DOWN	DOWN
MIR155HG	RIMBP3	0.626989	0.000160408	NO	DOWN	DOWN
MIR155HG				NO	DOWN	DOWN
MIR155HG				NO	DOWN	DOWN
MIR155HG				NO	DOWN	DOWN
MIR155HG				NO	DOWN	DOWN
MIR155HG				NO	DOWN	DOWN
MIR155HG				NO	DOWN	DOWN
MIR155HG				NO	DOWN	DOWN
MIR155HG				NO	DOWN	DOWN
ENSG00000281530	NAA38	-0.865728	3.2222e-10	NO	UP	DOWN
ENSG00000281530	PTPRCAP	-0.864215	3.75231e-10	NO	UP	DOWN
ENSG00000281530	CD52	-0.86009	5.63229e-10	NO	UP	DOWN
ENSG00000281530	PELO	-0.858108	6.81515e-10	NO	UP	DOWN
ENSG00000281530	PEX12	-0.853952	1.00715e-09	NO	UP	DOWN
ENSG00000281530	RTP4	-0.853564	1.04396e-09	NO	UP	DOWN
ENSG00000281530	C1orf50	0.85224	1.17888e-09	NO	UP	UP
ENSG00000281530	TIGD1	0.851906	1.21543e-09	NO	UP	UP
ENSG00000281530	NOP10	-0.848505	1.65084e-09	NO	UP	DOWN
ENSG00000281530	NDUFB3	-0.845053	2.23582e-09	NO	UP	DOWN
DGCR11	TIGD1	0.914127	6.80412e-13	NO	UP	UP
DGCR11	BORCS6	-0.898047	7.37319e-12	NO	UP	DOWN
DGCR11	PTPRCAP	-0.888824	2.4347e-11	NO	UP	DOWN
DGCR11	TET3	0.88351	4.62559e-11	NO	UP	UP
DGCR11	ZNF207	0.873355	1.45237e-10	NO	UP	UP
DGCR11	POLR2J3	0.87157	1.75804e-10	NO	UP	UP
DGCR11	SPRYD4	0.870377	1.99426e-10	NO	UP	UP
DGCR11	NDUFB3	-0.86591	3.16309e-10	NO	UP	DOWN
DGCR11	SF1	0.865626	3.25541e-10	NO	UP	UP
DGCR11	U2AF1	0.859665	5.86915e-10	NO	UP	UP
LINC01422	SF1	0.887293	2.93893e-11	NO	UP	UP
LINC01422	C1orf50	0.883836	4.45104e-11	NO	UP	UP
LINC01422	GIMAP7	-0.876336	1.04888e-10	NO	UP	DOWN
LINC01422	ZBTB6	-0.875023	1.21173e-10	NO	UP	DOWN
LINC01422	U2AF1	0.865942	3.15278e-10	NO	UP	UP
LINC01422	SPRYD4	0.859399	6.0212e-10	NO	UP	UP
LINC01422	CTSK	0.846445	1.98016e-09	NO	UP	UP
LINC01422	WDR26	0.837619	4.19408e-09	NO	UP	UP
LINC01422	PTS	0.836997	4.41437e-09	NO	UP	UP
LINC01422	BORCS6	-0.831245	7.01852e-09	NO	UP	DOWN
ENSG00000270022	TMEM107	0.772027	3.65128e-07	NO	DOWN	DOWN
ENSG00000270022	CD79B	0.618126	0.000210889	NO	DOWN	DOWN
ENSG00000270022				NO	DOWN	DOWN
ENSG00000270022				NO	DOWN	DOWN
ENSG00000270022				NO	DOWN	DOWN
ENSG00000270022				NO	DOWN	DOWN
ENSG00000270022				NO	DOWN	DOWN
ENSG00000270022				NO	DOWN	DOWN
ENSG00000270022				NO	DOWN	DOWN
ENSG00000270022				NO	DOWN	DOWN
ENSG00000280383	U2AF1	0.902131	4.1871e-12	NO	UP	UP
ENSG00000280383	TET3	0.887645	2.81509e-11	NO	UP	UP
ENSG00000280383	ZNF207	0.880879	6.28349e-11	NO	UP	UP
ENSG00000280383	SF1	0.879737	7.16059e-11	NO	UP	UP
ENSG00000280383	PTPRCAP	-0.878572	8.17169e-11	NO	UP	DOWN
ENSG00000280383	C1orf50	0.873857	1.37571e-10	NO	UP	UP
ENSG00000280383	CTPS1	0.870495	1.96955e-10	NO	UP	UP
ENSG00000280383	GIMAP7	-0.869389	2.21169e-10	NO	UP	DOWN
ENSG00000280383	MLXIP	0.868783	2.35571e-10	NO	UP	UP
ENSG00000280383	PTS	0.861409	4.95347e-10	NO	UP	UP
GHRLOS	GSDMB	0.783798	1.83807e-07	NO	UP	UP
GHRLOS	MLXIP	0.778604	2.50092e-07	NO	UP	UP
GHRLOS	RPL35	-0.775029	3.07681e-07	NO	UP	DOWN
GHRLOS	H2BC6	-0.739885	1.9694e-06	NO	UP	DOWN
GHRLOS	SUMO4	0.735108	2.47825e-06	NO	UP	UP
GHRLOS	NOTCH2NLB	0.727821	3.48664e-06	NO	UP	UP
GHRLOS	LINC00672	0.727313	3.56907e-06	NO	UP	UP
GHRLOS	TET3	0.723423	4.26221e-06	NO	UP	UP
GHRLOS	CD52	-0.723055	4.33365e-06	NO	UP	DOWN
GHRLOS	POLR2J3	0.712478	6.91515e-06	NO	UP	UP
LINC00852	MLXIP	0.837094	4.37952e-09	NO	UP	UP
LINC00852	NOTCH2NLB	0.823131	1.31186e-08	NO	UP	UP
LINC00852	CCDC65	-0.813327	2.68174e-08	NO	UP	DOWN
LINC00852	TET3	0.808696	3.70582e-08	NO	UP	UP
LINC00852	CD52	-0.802431	5.66252e-08	NO	UP	DOWN
LINC00852	NAA38	-0.774804	3.1168e-07	NO	UP	DOWN
LINC00852	POLR2J3	0.768797	4.37702e-07	NO	UP	UP
LINC00852	CTPS1	0.767951	4.58776e-07	NO	UP	UP
LINC00852	RPL35	-0.766901	4.86208e-07	NO	UP	DOWN
LINC00852	NDUFB3	-0.763637	5.8132e-07	NO	UP	DOWN
ENSG00000272529	PDK1	0.823617	1.26477e-08	NO	UP	UP
ENSG00000272529	CLIC1	-0.820002	1.65584e-08	NO	UP	DOWN
ENSG00000272529	ALOX5AP	-0.786951	1.51837e-07	NO	UP	DOWN
ENSG00000272529	IGF1R	0.775742	2.9531e-07	NO	UP	UP
ENSG00000272529	CNKSR2	0.773913	3.28001e-07	NO	UP	UP
ENSG00000272529	H4C11	-0.725207	3.93052e-06	NO	UP	DOWN
ENSG00000272529	H4C12	-0.724215	4.112e-06	NO	UP	DOWN
ENSG00000272529	NOTCH2NLB	0.723409	4.26484e-06	NO	UP	UP
ENSG00000272529	SREK1	0.71952	5.07792e-06	NO	UP	UP
ENSG00000272529	POU5F2	0.717325	5.59649e-06	NO	UP	UP
ENSG00000271964	PDK1	0.90456	2.9554e-12	NO	UP	UP
ENSG00000271964	CLIC1	-0.900024	5.62339e-12	NO	UP	DOWN
ENSG00000271964	CNKSR2	0.850756	1.3492e-09	NO	UP	UP
ENSG00000271964	PTPRCAP	-0.84948	1.51326e-09	NO	UP	DOWN
ENSG00000271964	TET3	0.848446	1.65965e-09	NO	UP	UP
ENSG00000271964	ALOX5AP	-0.845216	2.20446e-09	NO	UP	DOWN
ENSG00000271964	SERINC5	0.843198	2.62389e-09	NO	UP	UP
ENSG00000271964	MLXIP	0.836917	4.44364e-09	NO	UP	UP
ENSG00000271964	GPR68	-0.818929	1.79159e-08	NO	UP	DOWN
ENSG00000271964	SREK1	0.81687	2.08122e-08	NO	UP	UP
ENSG00000287377	H4C11	-0.821692	1.46094e-08	NO	UP	DOWN
ENSG00000287377	H4C12	-0.820507	1.59527e-08	NO	UP	DOWN
ENSG00000287377	CLIC1	-0.810755	3.21284e-08	NO	UP	DOWN
ENSG00000287377	PDK1	0.772674	3.51973e-07	NO	UP	UP
ENSG00000287377	POU5F2	0.76942	4.2276e-07	NO	UP	UP
ENSG00000287377	H4C4	-0.758881	7.50428e-07	NO	UP	DOWN
ENSG00000287377	IFI27L2	-0.746418	1.42675e-06	NO	UP	DOWN
ENSG00000287377	ALOX5AP	-0.74157	1.81397e-06	NO	UP	DOWN
ENSG00000287377	SREK1	0.739293	2.02692e-06	NO	UP	UP
ENSG00000287377	SIT1	-0.732861	2.75658e-06	NO	UP	DOWN
ENSG00000289138	SF1	0.945183	1.2418e-15	NO	UP	UP
ENSG00000289138	TIGD1	0.937967	7.12024e-15	NO	UP	UP
ENSG00000289138	U2AF1	0.937286	8.30477e-15	NO	UP	UP
ENSG00000289138	RTP4	-0.933703	1.81565e-14	NO	UP	DOWN
ENSG00000289138	SPRYD4	0.927113	6.87309e-14	NO	UP	UP
ENSG00000289138	C14orf119	-0.92459	1.10753e-13	NO	UP	DOWN
ENSG00000289138	WDR26	0.918898	3.06456e-13	NO	UP	UP
ENSG00000289138	ZNF322	-0.914806	6.09157e-13	NO	UP	DOWN
ENSG00000289138	TNFAIP8L2	-0.914238	6.68291e-13	NO	UP	DOWN
ENSG00000289138	PTS	0.913012	8.14439e-13	NO	UP	UP
ENSG00000272477	NOTCH2NLB	0.858611	6.4952e-10	NO	UP	UP
ENSG00000272477	POU5F2	0.849568	1.50147e-09	NO	UP	UP
ENSG00000272477	SREK1	0.844266	2.39351e-09	NO	UP	UP
ENSG00000272477	CCDC65	-0.83915	3.69419e-09	NO	UP	DOWN
ENSG00000272477	PDK1	0.832974	6.11671e-09	NO	UP	UP
ENSG00000272477	TET3	0.813968	2.56251e-08	NO	UP	UP
ENSG00000272477	PTPRCAP	-0.809272	3.56138e-08	NO	UP	DOWN
ENSG00000272477	N4BP2	0.807261	4.08909e-08	NO	UP	UP
ENSG00000272477	CLIC1	-0.803936	5.12124e-08	NO	UP	DOWN
ENSG00000272477	CNKSR2	0.802411	5.6702e-08	NO	UP	UP
LINC02084	CCR5	0.858302	6.68988e-10	NO	DOWN	DOWN
LINC02084	APOBEC3G	0.845218	2.2041e-09	NO	DOWN	DOWN
LINC02084	GZMA	0.833473	5.87712e-09	NO	DOWN	DOWN
LINC02084	FASLG	0.812388	2.86554e-08	NO	DOWN	DOWN
LINC02084	SLAMF7	0.81078	3.20734e-08	NO	DOWN	DOWN
LINC02084	PLEKHF1	0.789348	1.31034e-07	NO	DOWN	DOWN
LINC02084	MATK	0.785524	1.65617e-07	NO	DOWN	DOWN
LINC02084	CLCF1	0.784787	1.73177e-07	NO	DOWN	DOWN
LINC02084	GPR68	0.781937	2.05447e-07	NO	DOWN	DOWN
LINC02084	FEZ1	0.779568	2.36339e-07	NO	DOWN	DOWN
APRG1	SF1	0.915683	5.27285e-13	NO	UP	UP
APRG1	C1orf50	0.878669	8.08241e-11	NO	UP	UP
APRG1	PSMB5	-0.869474	2.19214e-10	NO	UP	DOWN
APRG1	PTS	0.865648	3.24819e-10	NO	UP	UP
APRG1	TIGD1	0.863089	4.19781e-10	NO	UP	UP
APRG1	NEU1	-0.862123	4.61796e-10	NO	UP	DOWN
APRG1	PTPRCAP	-0.858837	6.35586e-10	NO	UP	DOWN
APRG1	GIMAP7	-0.857965	6.90884e-10	NO	UP	DOWN
APRG1	PEX12	-0.855702	8.55689e-10	NO	UP	DOWN
APRG1	ZNF326	0.85479	9.31859e-10	NO	UP	UP
LIMD1-AS1	GPR18	0.890726	1.91986e-11	NO	DOWN	DOWN
LIMD1-AS1	ID3	0.88846	2.54676e-11	NO	DOWN	DOWN
LIMD1-AS1	ZNF222	0.886001	3.43733e-11	NO	DOWN	DOWN
LIMD1-AS1	WDR26	-0.868287	2.47976e-10	NO	DOWN	UP
LIMD1-AS1	PELO	0.867692	2.63682e-10	NO	DOWN	DOWN
LIMD1-AS1	OLFM2	0.845759	2.10259e-09	NO	DOWN	DOWN
LIMD1-AS1	ZNF614	0.844937	2.25851e-09	NO	DOWN	DOWN
LIMD1-AS1	PARS2	0.843375	2.58432e-09	NO	DOWN	DOWN
LIMD1-AS1	PEX12	0.840779	3.22249e-09	NO	DOWN	DOWN
LIMD1-AS1	FAM200A	0.833041	6.0837e-09	NO	DOWN	DOWN
ENSG00000289504	SUMO4	0.860936	5.18764e-10	NO	UP	UP
ENSG00000289504	POLR2J3	0.813373	2.67291e-08	NO	UP	UP
ENSG00000289504	ABCC1	0.791017	1.18121e-07	NO	UP	UP
ENSG00000289504	IGSF9B	0.786912	1.52205e-07	NO	UP	UP
ENSG00000289504	POLR2J2	0.768066	4.55855e-07	NO	UP	UP
ENSG00000289504	RPS16	-0.765927	5.13006e-07	NO	UP	DOWN
ENSG00000289504	CTPS1	0.758275	7.74937e-07	NO	UP	UP
ENSG00000289504	HSD17B8	-0.750258	1.17514e-06	NO	UP	DOWN
ENSG00000289504	GPR18	-0.748665	1.27416e-06	NO	UP	DOWN
ENSG00000289504	ANXA2R	-0.745944	1.46097e-06	NO	UP	DOWN
PSMD6-AS2	SREK1	0.879713	7.18075e-11	NO	UP	UP
PSMD6-AS2	RNF5	-0.869747	2.13053e-10	NO	UP	DOWN
PSMD6-AS2	ZFC3H1	0.867246	2.76037e-10	NO	UP	UP
PSMD6-AS2	NAA38	-0.855882	8.41368e-10	NO	UP	DOWN
PSMD6-AS2	TMEM256	-0.850822	1.34108e-09	NO	UP	DOWN
PSMD6-AS2	SLC36A4	0.849608	1.496e-09	NO	UP	UP
PSMD6-AS2	POU5F2	0.849284	1.54002e-09	NO	UP	UP
PSMD6-AS2	TIMM10	-0.84077	3.22497e-09	NO	UP	DOWN
PSMD6-AS2	CLIC1	-0.837588	4.20491e-09	NO	UP	DOWN
PSMD6-AS2	DDHD1	0.835781	4.87639e-09	NO	UP	UP
FOXP1-IT1	POU5F2	0.794219	9.65511e-08	NO	UP	UP
FOXP1-IT1	ZNF207	0.770059	4.07914e-07	NO	UP	UP
FOXP1-IT1	RPP25L	-0.765739	5.18327e-07	NO	UP	DOWN
FOXP1-IT1	TET3	0.755094	9.15854e-07	NO	UP	UP
FOXP1-IT1	RPL35	-0.751182	1.12098e-06	NO	UP	DOWN
FOXP1-IT1	DDHD1	0.74911	1.24574e-06	NO	UP	UP
FOXP1-IT1	PPARGC1B	0.748211	1.30375e-06	NO	UP	UP
FOXP1-IT1	POLR1H	-0.747306	1.36456e-06	NO	UP	DOWN
FOXP1-IT1	RNF5	-0.740982	1.86691e-06	NO	UP	DOWN
FOXP1-IT1	PTPRCAP	-0.734152	2.59333e-06	NO	UP	DOWN
ENSG00000289574	NAA38	-0.814985	2.38325e-08	NO	UP	DOWN
ENSG00000289574	ZNF407	0.809268	3.56228e-08	NO	UP	UP
ENSG00000289574	SLC36A4	0.807217	4.10159e-08	NO	UP	UP
ENSG00000289574	POU5F2	0.798675	7.24989e-08	NO	UP	UP
ENSG00000289574	DDHD1	0.796186	8.51548e-08	NO	UP	UP
ENSG00000289574	THAP3	-0.788328	1.39546e-07	NO	UP	DOWN
ENSG00000289574	ZNF326	0.787201	1.49541e-07	NO	UP	UP
ENSG00000289574	ZFC3H1	0.786971	1.51652e-07	NO	UP	UP
ENSG00000289574	CTPS1	0.786552	1.55579e-07	NO	UP	UP
ENSG00000289574	SREK1	0.780771	2.20162e-07	NO	UP	UP
ENSG00000230732	ZNF207	0.903262	3.56442e-12	NO	UP	UP
ENSG00000230732	NDUFB3	-0.899058	6.42356e-12	NO	UP	DOWN
ENSG00000230732	C14orf119	-0.897228	8.23497e-12	NO	UP	DOWN
ENSG00000230732	FOXK1	0.897085	8.39532e-12	NO	UP	UP
ENSG00000230732	RAB33A	-0.893521	1.34335e-11	NO	UP	DOWN
ENSG00000230732	ZNF816	-0.890998	1.8552e-11	NO	UP	DOWN
ENSG00000230732	GIMAP7	-0.886228	3.34428e-11	NO	UP	DOWN
ENSG00000230732	PEX12	-0.884061	4.33397e-11	NO	UP	DOWN
ENSG00000230732	ZBTB6	-0.882734	5.06651e-11	NO	UP	DOWN
ENSG00000230732	SF1	0.876936	9.81392e-11	NO	UP	UP
ENSG00000289396	BORCS6	-0.893958	1.2692e-11	NO	UP	DOWN
ENSG00000289396	PTPRCAP	-0.893201	1.40003e-11	NO	UP	DOWN
ENSG00000289396	RNF5	-0.885588	3.61229e-11	NO	UP	DOWN
ENSG00000289396	POU5F2	0.885575	3.61799e-11	NO	UP	UP
ENSG00000289396	TET3	0.883272	4.75651e-11	NO	UP	UP
ENSG00000289396	SDHAF1	-0.880155	6.82692e-11	NO	UP	DOWN
ENSG00000289396	SREK1	0.879694	7.19571e-11	NO	UP	UP
ENSG00000289396	ZNF207	0.87884	7.92795e-11	NO	UP	UP
ENSG00000289396	ZNF326	0.876985	9.76051e-11	NO	UP	UP
ENSG00000289396	TIGD1	0.864398	3.68401e-10	NO	UP	UP
PCGF3-AS1	FOXK1	0.872105	1.66067e-10	NO	UP	UP
PCGF3-AS1	ZBTB6	-0.869338	2.22346e-10	NO	UP	DOWN
PCGF3-AS1	ZNF207	0.859595	5.90892e-10	NO	UP	UP
PCGF3-AS1	MLXIP	0.857116	7.48924e-10	NO	UP	UP
PCGF3-AS1	NDUFB3	-0.856196	8.16938e-10	NO	UP	DOWN
PCGF3-AS1	C1orf50	0.84134	3.07345e-09	NO	UP	UP
PCGF3-AS1	GIMAP7	-0.830142	7.65599e-09	NO	UP	DOWN
PCGF3-AS1	POLR2J3	0.829048	8.3402e-09	NO	UP	UP
PCGF3-AS1	TIGD1	0.828777	8.51843e-09	NO	UP	UP
PCGF3-AS1	REC8	0.828456	8.73383e-09	NO	UP	UP
LINC02481	CLCF1	0.818985	1.7843e-08	NO	DOWN	DOWN
LINC02481	TPRG1	0.811579	3.03305e-08	NO	DOWN	DOWN
LINC02481	MATK	0.802501	5.63644e-08	NO	DOWN	DOWN
LINC02481	FEZ1	0.802306	5.70982e-08	NO	DOWN	DOWN
LINC02481	SLAMF7	0.791726	1.12997e-07	NO	DOWN	DOWN
LINC02481	ADRB2	0.75887	7.50857e-07	NO	DOWN	DOWN
LINC02481	GZMA	0.752134	1.06753e-06	NO	DOWN	DOWN
LINC02481	NMUR1	0.743818	1.62389e-06	NO	DOWN	DOWN
LINC02481	HOPX	0.740291	1.93091e-06	NO	DOWN	DOWN
LINC02481	NLN	-0.735478	2.43494e-06	NO	DOWN	UP
ENSG00000260296	RTN4R	-0.868899	2.3274e-10	NO	UP	DOWN
ENSG00000260296	RAB33A	-0.852	1.20504e-09	NO	UP	DOWN
ENSG00000260296	COA3	-0.85099	1.32092e-09	NO	UP	DOWN
ENSG00000260296	PELO	-0.848309	1.67991e-09	NO	UP	DOWN
ENSG00000260296	PTPRCAP	-0.844951	2.25585e-09	NO	UP	DOWN
ENSG00000260296	CLIC1	-0.84237	2.81605e-09	NO	UP	DOWN
ENSG00000260296	ZNF207	0.840844	3.2049e-09	NO	UP	UP
ENSG00000260296	ZFC3H1	0.836374	4.64595e-09	NO	UP	UP
ENSG00000260296	SERINC5	0.829833	7.8441e-09	NO	UP	UP
ENSG00000260296	TIGD1	0.828477	8.71983e-09	NO	UP	UP
ENSG00000273156	H2BC4	-0.80271	5.55834e-08	NO	UP	DOWN
ENSG00000273156	H2AC19	-0.777364	2.68853e-07	NO	UP	DOWN
ENSG00000273156	H2AC18	-0.774771	3.12268e-07	NO	UP	DOWN
ENSG00000273156	H4C11	-0.718203	5.38357e-06	NO	UP	DOWN
ENSG00000273156	H4C12	-0.713027	6.75291e-06	NO	UP	DOWN
ENSG00000273156	TIMM10	-0.701375	1.10531e-05	NO	UP	DOWN
ENSG00000273156	C6orf163	0.698886	1.22437e-05	NO	UP	UP
ENSG00000273156	SLC36A4	0.689952	1.75291e-05	NO	UP	UP
ENSG00000273156	CD52	-0.676857	2.90141e-05	NO	UP	DOWN
ENSG00000273156	RPL35	-0.672312	3.43593e-05	NO	UP	DOWN
ENSG00000289480	H2BC4	-0.834041	5.61435e-09	NO	UP	DOWN
ENSG00000289480	H2AC19	-0.783763	1.84192e-07	NO	UP	DOWN
ENSG00000289480	H2AC18	-0.781157	2.15184e-07	NO	UP	DOWN
ENSG00000289480	RPL35	-0.69894	1.22167e-05	NO	UP	DOWN
ENSG00000289480	H4C11	-0.695747	1.39092e-05	NO	UP	DOWN
ENSG00000289480	H4C12	-0.6943	1.47432e-05	NO	UP	DOWN
ENSG00000289480	CD52	-0.67915	2.6612e-05	NO	UP	DOWN
ENSG00000289480	NOP10	-0.665776	4.35993e-05	NO	UP	DOWN
ENSG00000289480	H4C4	-0.656721	6.00755e-05	NO	UP	DOWN
ENSG00000289480	H2BC6	-0.655393	6.29117e-05	NO	UP	DOWN
FAM13A-AS1	CLIC1	-0.885625	3.59663e-11	NO	UP	DOWN
FAM13A-AS1	PDK1	0.83836	3.94478e-09	NO	UP	UP
FAM13A-AS1	PTPRCAP	-0.83829	3.96772e-09	NO	UP	DOWN
FAM13A-AS1	ALOX5AP	-0.834914	5.2322e-09	NO	UP	DOWN
FAM13A-AS1	H4C11	-0.833748	5.74859e-09	NO	UP	DOWN
FAM13A-AS1	H4C12	-0.829214	8.23338e-09	NO	UP	DOWN
FAM13A-AS1	SREK1	0.822007	1.42707e-08	NO	UP	UP
FAM13A-AS1	NAA38	-0.821297	1.50455e-08	NO	UP	DOWN
FAM13A-AS1	SF1	0.810003	3.3855e-08	NO	UP	UP
FAM13A-AS1	RNF5	-0.802345	5.69484e-08	NO	UP	DOWN
ENSG00000273447	CLIC1	-0.819053	1.77543e-08	NO	UP	DOWN
ENSG00000273447	SLC36A4	0.810227	3.33306e-08	NO	UP	UP
ENSG00000273447	TMEM256	-0.809621	3.4763e-08	NO	UP	DOWN
ENSG00000273447	ALOX5AP	-0.784765	1.73408e-07	NO	UP	DOWN
ENSG00000273447	SREK1	0.777529	2.66278e-07	NO	UP	UP
ENSG00000273447	NAA38	-0.775035	3.07582e-07	NO	UP	DOWN
ENSG00000273447	C6orf163	0.773852	3.29147e-07	NO	UP	UP
ENSG00000273447	PELO	-0.772383	3.57839e-07	NO	UP	DOWN
ENSG00000273447	FICD	-0.758302	7.73815e-07	NO	UP	DOWN
ENSG00000273447	PDK1	0.752569	1.04391e-06	NO	UP	UP
MIR4453HG	TIGD1	0.863253	4.12997e-10	NO	UP	UP
MIR4453HG	NRBF2	-0.847417	1.81804e-09	NO	UP	DOWN
MIR4453HG	ZNF207	0.841395	3.05925e-09	NO	UP	UP
MIR4453HG	PELO	-0.830051	7.7108e-09	NO	UP	DOWN
MIR4453HG	PTPRCAP	-0.825928	1.06126e-08	NO	UP	DOWN
MIR4453HG	ERLIN1	-0.825914	1.06237e-08	NO	UP	DOWN
MIR4453HG	PEX12	-0.815813	2.24589e-08	NO	UP	DOWN
MIR4453HG	GPR18	-0.815471	2.30179e-08	NO	UP	DOWN
MIR4453HG	C14orf119	-0.815291	2.33171e-08	NO	UP	DOWN
MIR4453HG	TERF1	0.814032	2.55076e-08	NO	UP	UP
LINC02362	H4C11	-0.837552	4.21741e-09	NO	UP	DOWN
LINC02362	H4C12	-0.835159	5.1291e-09	NO	UP	DOWN
LINC02362	IFI27L2	-0.792489	1.07709e-07	NO	UP	DOWN
LINC02362	NAA38	-0.782834	1.94744e-07	NO	UP	DOWN
LINC02362	RPP25L	-0.782345	2.00514e-07	NO	UP	DOWN
LINC02362	MLXIP	0.778781	2.47516e-07	NO	UP	UP
LINC02362	PTPRCAP	-0.777857	2.61246e-07	NO	UP	DOWN
LINC02362	SF1	0.777677	2.63995e-07	NO	UP	UP
LINC02362	POU5F2	0.774306	3.207e-07	NO	UP	UP
LINC02362	RPL35	-0.772357	3.58359e-07	NO	UP	DOWN
PP7080	RIMBP3	-0.686663	1.99423e-05	NO	UP	DOWN
PP7080	KIFBP	-0.632424	0.000135068	NO	UP	DOWN
PP7080	EXOSC4	-0.606587	0.000297496	NO	UP	DOWN
PP7080				NO	UP	DOWN
PP7080				NO	UP	DOWN
PP7080				NO	UP	DOWN
PP7080				NO	UP	DOWN
PP7080				NO	UP	DOWN
PP7080				NO	UP	DOWN
PP7080				NO	UP	DOWN
ENSG00000286809	C6orf163	0.741517	1.81864e-06	NO	UP	UP
ENSG00000286809	TMEM256	-0.72242	4.45959e-06	NO	UP	DOWN
ENSG00000286809	SLC36A4	0.713282	6.67875e-06	NO	UP	UP
ENSG00000286809	CLIC1	-0.71162	7.17577e-06	NO	UP	DOWN
ENSG00000286809	SREK1	0.70611	9.07302e-06	NO	UP	UP
ENSG00000286809	NAA38	-0.680192	2.55811e-05	NO	UP	DOWN
ENSG00000286809	ZNF407	0.675363	3.06826e-05	NO	UP	UP
ENSG00000286809	H4C11	-0.654421	6.50615e-05	NO	UP	DOWN
ENSG00000286809	PDK1	0.651463	7.20205e-05	NO	UP	UP
ENSG00000286809	H4C12	-0.650017	7.56571e-05	NO	UP	DOWN
ENSG00000285999	POU5F2	0.866005	3.13269e-10	NO	UP	UP
ENSG00000285999	SREK1	0.86324	4.13534e-10	YES	UP	UP
ENSG00000285999	RNF5	-0.84202	2.90132e-09	NO	UP	DOWN
ENSG00000285999	ZNF326	0.820952	1.54357e-08	NO	UP	UP
ENSG00000285999	RPP25L	-0.81676	2.09787e-08	NO	UP	DOWN
ENSG00000285999	NAA38	-0.815691	2.26577e-08	NO	UP	DOWN
ENSG00000285999	DDHD1	0.81303	2.73861e-08	NO	UP	UP
ENSG00000285999	PTPRCAP	-0.812221	2.89939e-08	NO	UP	DOWN
ENSG00000285999	SIT1	-0.810365	3.30123e-08	NO	UP	DOWN
ENSG00000285999	SF1	0.799497	6.87095e-08	NO	UP	UP
THBS4-AS1	IFI27L2	-0.802332	5.69996e-08	NO	UP	DOWN
THBS4-AS1	SERINC5	0.7882	1.40648e-07	YES	UP	UP
THBS4-AS1	CLIC1	-0.780266	2.26824e-07	NO	UP	DOWN
THBS4-AS1	PTPRCAP	-0.760465	6.8971e-07	NO	UP	DOWN
THBS4-AS1	PELO	-0.75705	8.26686e-07	NO	UP	DOWN
THBS4-AS1	ALOX5AP	-0.752973	1.02238e-06	NO	UP	DOWN
THBS4-AS1	TNF	-0.752716	1.03601e-06	NO	UP	DOWN
THBS4-AS1	BORCS6	-0.747318	1.36372e-06	NO	UP	DOWN
THBS4-AS1	MLXIP	0.740935	1.87119e-06	NO	UP	UP
THBS4-AS1	H4C12	-0.739832	1.97453e-06	NO	UP	DOWN
ENSG00000286721	CLIC1	-0.768592	4.42746e-07	NO	UP	DOWN
ENSG00000286721	TNF	-0.766619	4.93848e-07	NO	UP	DOWN
ENSG00000286721	FGFBP3	0.76441	5.57383e-07	NO	UP	UP
ENSG00000286721	ZNF326	0.757948	7.88424e-07	NO	UP	UP
ENSG00000286721	SERTAD1	-0.755422	9.00306e-07	NO	UP	DOWN
ENSG00000286721	PELO	-0.74645	1.42444e-06	NO	UP	DOWN
ENSG00000286721	C6orf163	0.745717	1.47761e-06	NO	UP	UP
ENSG00000286721	OTUD7A	0.74495	1.53519e-06	NO	UP	UP
ENSG00000286721	PTPRCAP	-0.734009	2.61105e-06	NO	UP	DOWN
ENSG00000286721	TIGD1	0.727789	3.49175e-06	NO	UP	UP
ENSG00000248734	PEX12	-0.81436	2.49193e-08	NO	UP	DOWN
ENSG00000248734	ZSWIM3	-0.805506	4.60755e-08	NO	UP	DOWN
ENSG00000248734	NAA38	-0.792132	1.1016e-07	NO	UP	DOWN
ENSG00000248734	ZNF816	-0.792107	1.1033e-07	NO	UP	DOWN
ENSG00000248734	ZFC3H1	0.790231	1.24051e-07	NO	UP	UP
ENSG00000248734	SPSB2	-0.783352	1.88787e-07	NO	UP	DOWN
ENSG00000248734	SDHAF1	-0.783045	1.92295e-07	NO	UP	DOWN
ENSG00000248734	FAM200A	-0.775115	3.06169e-07	NO	UP	DOWN
ENSG00000248734	PARS2	-0.77404	3.25629e-07	NO	UP	DOWN
ENSG00000248734	PSMB5	-0.768524	4.44418e-07	NO	UP	DOWN
ENSG00000249476	SREK1	0.795289	9.01881e-08	NO	UP	UP
ENSG00000249476	TIMM10	-0.782472	1.98993e-07	NO	UP	DOWN
ENSG00000249476	CLIC1	-0.779175	2.41858e-07	NO	UP	DOWN
ENSG00000249476	H4C11	-0.777434	2.67753e-07	NO	UP	DOWN
ENSG00000249476	NAA38	-0.775917	2.92354e-07	NO	UP	DOWN
ENSG00000249476	H4C12	-0.773722	3.31591e-07	NO	UP	DOWN
ENSG00000249476	IFI27L2	-0.758384	7.70471e-07	NO	UP	DOWN
ENSG00000249476	SLC36A4	0.75737	8.12841e-07	NO	UP	UP
ENSG00000249476	RNF5	-0.74808	1.31239e-06	NO	UP	DOWN
ENSG00000249476	C6orf163	0.747957	1.32057e-06	NO	UP	UP
STARD4-AS1	CLIC1	-0.795286	9.02049e-08	NO	UP	DOWN
STARD4-AS1	ALOX5AP	-0.794291	9.61126e-08	NO	UP	DOWN
STARD4-AS1	IFI27L2	-0.786046	1.60448e-07	NO	UP	DOWN
STARD4-AS1	H4C11	-0.782166	2.02665e-07	NO	UP	DOWN
STARD4-AS1	H4C12	-0.777735	2.63106e-07	NO	UP	DOWN
STARD4-AS1	TNF	-0.775066	3.07025e-07	NO	UP	DOWN
STARD4-AS1	TTI2	-0.774555	3.16159e-07	NO	UP	DOWN
STARD4-AS1	PELO	-0.771909	3.67572e-07	NO	UP	DOWN
STARD4-AS1	DBF4	0.759343	7.32229e-07	NO	UP	UP
STARD4-AS1	SIT1	-0.753371	1.00155e-06	NO	UP	DOWN
ENSG00000288965	PDK1	0.861878	4.73087e-10	NO	UP	UP
ENSG00000288965	SREK1	0.848698	1.62274e-09	NO	UP	UP
ENSG00000288965	CNKSR2	0.840753	3.22963e-09	NO	UP	UP
ENSG00000288965	CLIC1	-0.833917	5.67073e-09	NO	UP	DOWN
ENSG00000288965	POU5F2	0.801613	5.97833e-08	NO	UP	UP
ENSG00000288965	ALOX5AP	-0.794109	9.72279e-08	NO	UP	DOWN
ENSG00000288965	NAA38	-0.767078	4.81489e-07	NO	UP	DOWN
ENSG00000288965	GPR68	-0.765057	5.38043e-07	NO	UP	DOWN
ENSG00000288965	SLC36A4	0.763102	5.98436e-07	NO	UP	UP
ENSG00000288965	ZNF326	0.759008	7.45384e-07	NO	UP	UP
SNHG4	SERINC5	0.738276	2.12909e-06	NO	UP	UP
SNHG4	RTP4	-0.721933	4.55845e-06	NO	UP	DOWN
SNHG4	U2AF1	0.717796	5.48138e-06	NO	UP	UP
SNHG4	ERLIN1	-0.714153	6.43076e-06	NO	UP	DOWN
SNHG4	AFF3	0.713719	6.55314e-06	NO	UP	UP
SNHG4	ZNF322	-0.710861	7.41377e-06	NO	UP	DOWN
SNHG4	KLF9	0.707264	8.64189e-06	NO	UP	UP
SNHG4	PITPNM2	0.699593	1.18944e-05	NO	UP	UP
SNHG4	SPRYD4	0.698794	1.22898e-05	NO	UP	UP
SNHG4	BORCS6	-0.694828	1.44338e-05	NO	UP	DOWN
ENSG00000289306	SF1	0.907202	2.00159e-12	NO	UP	UP
ENSG00000289306	BORCS6	-0.898384	7.04352e-12	NO	UP	DOWN
ENSG00000289306	TET3	0.894923	1.11873e-11	NO	UP	UP
ENSG00000289306	PTPRCAP	-0.878953	7.82707e-11	NO	UP	DOWN
ENSG00000289306	CTPS1	0.865842	3.18504e-10	NO	UP	UP
ENSG00000289306	C14orf119	-0.862732	4.34877e-10	NO	UP	DOWN
ENSG00000289306	MLXIP	0.862255	4.55864e-10	NO	UP	UP
ENSG00000289306	SIT1	-0.862076	4.63969e-10	NO	UP	DOWN
ENSG00000289306	TIGD1	0.855729	8.53531e-10	NO	UP	UP
ENSG00000289306	NOTCH2NLB	0.851649	1.24415e-09	NO	UP	UP
MIR3142HG	IDH1	0.797121	8.01779e-08	NO	DOWN	DOWN
MIR3142HG	TTI2	0.7856	1.64861e-07	NO	DOWN	DOWN
MIR3142HG	ERLIN1	0.778165	2.56584e-07	NO	DOWN	DOWN
MIR3142HG	ZNF20	0.777795	2.62188e-07	NO	DOWN	DOWN
MIR3142HG	NRBF2	0.769191	4.28206e-07	NO	DOWN	DOWN
MIR3142HG	PNP	0.764591	5.51907e-07	NO	DOWN	DOWN
MIR3142HG	RTP4	0.762759	6.09658e-07	NO	DOWN	DOWN
MIR3142HG	KLF9	-0.751174	1.12142e-06	NO	DOWN	UP
MIR3142HG	ZBTB9	0.744019	1.60778e-06	NO	DOWN	DOWN
MIR3142HG	KIFBP	0.74372	1.6318e-06	NO	DOWN	DOWN
ENSG00000289702	POU5F2	0.916009	4.99593e-13	NO	UP	UP
ENSG00000289702	DDHD1	0.90345	3.46929e-12	NO	UP	UP
ENSG00000289702	ZFC3H1	0.876599	1.01881e-10	NO	UP	UP
ENSG00000289702	ANXA2R	-0.873874	1.37308e-10	NO	UP	DOWN
ENSG00000289702	POLR1H	-0.864979	3.47526e-10	NO	UP	DOWN
ENSG00000289702	RPL35	-0.86349	4.03381e-10	NO	UP	DOWN
ENSG00000289702	CTPS1	0.863063	4.20862e-10	NO	UP	UP
ENSG00000289702	RNF5	-0.85947	5.98034e-10	NO	UP	DOWN
ENSG00000289702	SDHAF1	-0.856587	7.8738e-10	NO	UP	DOWN
ENSG00000289702	CCDC65	-0.844501	2.34536e-09	NO	UP	DOWN
ENSG00000286634	WDR26	0.923127	1.44943e-13	NO	UP	UP
ENSG00000286634	GIMAP7	-0.918044	3.54727e-13	NO	UP	DOWN
ENSG00000286634	PEX12	-0.917778	3.71159e-13	NO	UP	DOWN
ENSG00000286634	PELO	-0.916369	4.70542e-13	NO	UP	DOWN
ENSG00000286634	TIGD1	0.915681	5.27457e-13	NO	UP	UP
ENSG00000286634	ZNF322	-0.912444	8.91708e-13	NO	UP	DOWN
ENSG00000286634	SF1	0.90883	1.56528e-12	NO	UP	UP
ENSG00000286634	U2AF1	0.908383	1.67535e-12	NO	UP	UP
ENSG00000286634	ZNF207	0.907965	1.78488e-12	NO	UP	UP
ENSG00000286634	SDHAF1	-0.907424	1.93618e-12	NO	UP	DOWN
ENSG00000288904	CCDC17	0.767991	4.57757e-07	NO	UP	UP
ENSG00000288904	SUMO4	0.752152	1.06653e-06	NO	UP	UP
ENSG00000288904	ZFC3H1	0.748141	1.30835e-06	NO	UP	UP
ENSG00000288904	NOTCH2NLB	0.726407	3.7207e-06	NO	UP	UP
ENSG00000288904	TIGD1	0.718691	5.26864e-06	NO	UP	UP
ENSG00000288904	PTPRCAP	-0.715554	6.04945e-06	NO	UP	DOWN
ENSG00000288904	MLXIP	0.712792	6.82202e-06	NO	UP	UP
ENSG00000288904	PEX12	-0.702455	1.05703e-05	NO	UP	DOWN
ENSG00000288904	CLIC1	-0.701154	1.11546e-05	NO	UP	DOWN
ENSG00000288904	TMEM216	-0.700646	1.13905e-05	NO	UP	DOWN
MANEA-DT	TIMM10	-0.757363	8.13144e-07	NO	UP	DOWN
MANEA-DT	ZNF407	0.727759	3.4966e-06	NO	UP	UP
MANEA-DT	SLC36A4	0.723356	4.27521e-06	NO	UP	UP
MANEA-DT	SREK1	0.718261	5.36978e-06	NO	UP	UP
MANEA-DT	TYW5	0.695889	1.38294e-05	NO	UP	UP
MANEA-DT	GZMM	-0.695553	1.40182e-05	NO	UP	DOWN
MANEA-DT	CD55	0.692094	1.61023e-05	NO	UP	UP
MANEA-DT	N4BP2	0.689707	1.76994e-05	NO	UP	UP
MANEA-DT	ZFC3H1	0.686559	2.0023e-05	NO	UP	UP
MANEA-DT	DBF4	0.673133	3.3333e-05	NO	UP	UP
ENSG00000227627	OLFM2	-0.786804	1.53212e-07	NO	UP	DOWN
ENSG00000227627	PSMB5	-0.749535	1.21919e-06	NO	UP	DOWN
ENSG00000227627	CCDC17	0.743474	1.65174e-06	NO	UP	UP
ENSG00000227627	ENSG00000285976	0.742534	1.73013e-06	NO	UP	UP
ENSG00000227627	CCDC28B	-0.736623	2.30529e-06	NO	UP	DOWN
ENSG00000227627	PELO	-0.729799	3.18139e-06	NO	UP	DOWN
ENSG00000227627	TYW5	0.721906	4.56412e-06	NO	UP	UP
ENSG00000227627	CTSK	0.719759	5.0242e-06	NO	UP	UP
ENSG00000227627	RTP4	-0.718872	5.22636e-06	NO	UP	DOWN
ENSG00000227627	EXOSC4	-0.711615	7.17752e-06	NO	UP	DOWN
ENSG00000285730	POLR1H	-0.847786	1.75959e-09	NO	UP	DOWN
ENSG00000285730	NDUFB3	-0.837351	4.28779e-09	NO	UP	DOWN
ENSG00000285730	ZNF207	0.831791	6.72108e-09	NO	UP	UP
ENSG00000285730	CD52	-0.83166	6.79177e-09	NO	UP	DOWN
ENSG00000285730	NOP10	-0.829643	7.96164e-09	NO	UP	DOWN
ENSG00000285730	ZFC3H1	0.812255	2.89244e-08	NO	UP	UP
ENSG00000285730	ZBTB6	-0.806155	4.40917e-08	NO	UP	DOWN
ENSG00000285730	PEX12	-0.805112	4.73182e-08	NO	UP	DOWN
ENSG00000285730	PELO	-0.804714	4.8605e-08	NO	UP	DOWN
ENSG00000285730	C1orf50	0.803543	5.25776e-08	NO	UP	UP
ENSG00000285596	ZNF207	0.850688	1.3575e-09	NO	UP	UP
ENSG00000285596	NDUFB3	-0.850685	1.3578e-09	NO	UP	DOWN
ENSG00000285596	ZBTB6	-0.84929	1.53927e-09	NO	UP	DOWN
ENSG00000285596	REC8	0.846302	2.00528e-09	NO	UP	UP
ENSG00000285596	C1orf50	0.846158	2.03072e-09	NO	UP	UP
ENSG00000285596	FOXK1	0.842474	2.79133e-09	NO	UP	UP
ENSG00000285596	MLXIP	0.842339	2.82371e-09	NO	UP	UP
ENSG00000285596	GIMAP7	-0.840755	3.22905e-09	NO	UP	DOWN
ENSG00000285596	H4C8	-0.834553	5.3872e-09	NO	UP	DOWN
ENSG00000285596	LINC00672	0.832161	6.52668e-09	NO	UP	UP
SBDSP1	IDH1	-0.93243	2.37274e-14	NO	UP	DOWN
SBDSP1	TIGD1	0.894329	1.20933e-11	NO	UP	UP
SBDSP1	RTP4	-0.884479	4.12448e-11	NO	UP	DOWN
SBDSP1	RAB33A	-0.878845	7.92357e-11	NO	UP	DOWN
SBDSP1	TMEM102	-0.878598	8.14769e-11	NO	UP	DOWN
SBDSP1	BORCS6	-0.877575	9.13852e-11	NO	UP	DOWN
SBDSP1	SF1	0.876218	1.06265e-10	NO	UP	UP
SBDSP1	TNFAIP8L2	-0.872316	1.62372e-10	NO	UP	DOWN
SBDSP1	PTPRCAP	-0.866122	3.09596e-10	NO	UP	DOWN
SBDSP1	ERLIN1	-0.863508	4.02657e-10	NO	UP	DOWN
ENSG00000290833	FOXK1	0.861803	4.76572e-10	NO	UP	UP
ENSG00000290833	C1orf50	0.857917	6.94059e-10	NO	UP	UP
ENSG00000290833	GIMAP7	-0.850992	1.32067e-09	NO	UP	DOWN
ENSG00000290833	ZNF207	0.846193	2.02437e-09	NO	UP	UP
ENSG00000290833	SPRYD4	0.845359	2.1773e-09	NO	UP	UP
ENSG00000290833	NDUFB3	-0.84496	2.2539e-09	NO	UP	DOWN
ENSG00000290833	ZBTB6	-0.84397	2.45541e-09	NO	UP	DOWN
ENSG00000290833	IGSF9B	0.839055	3.72331e-09	NO	UP	UP
ENSG00000290833	ZNF816	-0.838318	3.95846e-09	NO	UP	DOWN
ENSG00000290833	ZNF222	-0.833905	5.67631e-09	NO	UP	DOWN
ENSG00000287932	CRTC3	0.899535	6.01614e-12	NO	UP	UP
ENSG00000287932	CTPS1	0.82932	8.16549e-09	NO	UP	UP
ENSG00000287932	CDK6	0.82803	9.02765e-09	YES	UP	UP
ENSG00000287932	DDHD1	0.826854	9.88485e-09	NO	UP	UP
ENSG00000287932	BCL2	0.816372	2.15742e-08	NO	UP	UP
ENSG00000287932	SDHAF1	-0.812666	2.80993e-08	NO	UP	DOWN
ENSG00000287932	ZFC3H1	0.798059	7.54593e-08	NO	UP	UP
ENSG00000287932	HSD17B8	-0.796377	8.41131e-08	NO	UP	DOWN
ENSG00000287932	SREK1	0.791953	1.11403e-07	NO	UP	UP
ENSG00000287932	SUMO4	0.782264	2.01478e-07	NO	UP	UP
ENSG00000243107	MLXIP	0.866374	3.01743e-10	NO	UP	UP
ENSG00000243107	PTPRCAP	-0.798004	7.57278e-08	NO	UP	DOWN
ENSG00000243107	NDUFB3	-0.797058	8.05062e-08	NO	UP	DOWN
ENSG00000243107	SF1	0.789032	1.33621e-07	NO	UP	UP
ENSG00000243107	LINC00672	0.784045	1.8109e-07	NO	UP	UP
ENSG00000243107	TET3	0.778702	2.48662e-07	NO	UP	UP
ENSG00000243107	POU5F2	0.772585	3.53766e-07	NO	UP	UP
ENSG00000243107	ZBTB6	-0.766501	4.97063e-07	NO	UP	DOWN
ENSG00000243107	NAA38	-0.765834	5.15616e-07	NO	UP	DOWN
ENSG00000243107	TIGD1	0.763861	5.74292e-07	NO	UP	UP
ENSG00000285725	ZNF207	0.89977	5.82455e-12	NO	UP	UP
ENSG00000285725	NDUFB3	-0.884872	3.93568e-11	NO	UP	DOWN
ENSG00000285725	C1orf50	0.875836	1.10841e-10	NO	UP	UP
ENSG00000285725	FOXK1	0.868633	2.39259e-10	NO	UP	UP
ENSG00000285725	C14orf119	-0.862896	4.27858e-10	NO	UP	DOWN
ENSG00000285725	GIMAP7	-0.856	8.32114e-10	NO	UP	DOWN
ENSG00000285725	SF1	0.849371	1.52809e-09	NO	UP	UP
ENSG00000285725	CD52	-0.849345	1.53169e-09	NO	UP	DOWN
ENSG00000285725	ZBTB6	-0.845355	2.17805e-09	NO	UP	DOWN
ENSG00000285725	TIGD1	0.839891	3.47215e-09	NO	UP	UP
ENSG00000279168	POLR2J3	0.853462	1.0538e-09	YES	UP	UP
ENSG00000279168	TIGD1	0.811513	3.04699e-08	NO	UP	UP
ENSG00000279168	GPR18	-0.804452	4.94675e-08	NO	UP	DOWN
ENSG00000279168	ZNF207	0.803297	5.34494e-08	NO	UP	UP
ENSG00000279168	PELO	-0.801243	6.12643e-08	NO	UP	DOWN
ENSG00000279168	PTPRCAP	-0.798034	7.55807e-08	NO	UP	DOWN
ENSG00000279168	ZNF222	-0.795517	8.88855e-08	NO	UP	DOWN
ENSG00000279168	PEX12	-0.793773	9.9322e-08	NO	UP	DOWN
ENSG00000279168	ID3	-0.789739	1.27899e-07	NO	UP	DOWN
ENSG00000279168	ZFC3H1	0.789642	1.28667e-07	NO	UP	UP
ENSG00000272918	SDHAF1	-0.929576	4.24318e-14	NO	UP	DOWN
ENSG00000272918	RPP25L	-0.929394	4.39991e-14	NO	UP	DOWN
ENSG00000272918	POLR1H	-0.919102	2.95876e-13	NO	UP	DOWN
ENSG00000272918	MID1IP1	-0.916645	4.49318e-13	NO	UP	DOWN
ENSG00000272918	ZNF207	0.915706	5.2527e-13	NO	UP	UP
ENSG00000272918	SIT1	-0.903101	3.64729e-12	NO	UP	DOWN
ENSG00000272918	PEX12	-0.899523	6.02626e-12	NO	UP	DOWN
ENSG00000272918	COA3	-0.89455	1.17486e-11	NO	UP	DOWN
ENSG00000272918	C14orf119	-0.891374	1.76889e-11	NO	UP	DOWN
ENSG00000272918	DDHD1	0.889129	2.3445e-11	NO	UP	UP
SND1-IT1	GIMAP7	-0.872174	1.64841e-10	NO	UP	DOWN
SND1-IT1	POU5F2	0.850324	1.40277e-09	NO	UP	UP
SND1-IT1	SF1	0.848643	1.63074e-09	NO	UP	UP
SND1-IT1	WDR26	0.842297	2.83374e-09	NO	UP	UP
SND1-IT1	SETD1A	0.842218	2.8529e-09	NO	UP	UP
SND1-IT1	MLXIP	0.835693	4.91133e-09	NO	UP	UP
SND1-IT1	ZNF207	0.835114	5.14812e-09	NO	UP	UP
SND1-IT1	DDHD1	0.833118	6.04669e-09	NO	UP	UP
SND1-IT1	C1orf50	0.830391	7.50771e-09	NO	UP	UP
SND1-IT1	SDHAF1	-0.830142	7.65618e-09	NO	UP	DOWN
ENSG00000242588	NDUFB3	-0.888998	2.38296e-11	NO	UP	DOWN
ENSG00000242588	ZBTB6	-0.881798	5.65023e-11	NO	UP	DOWN
ENSG00000242588	FOXK1	0.877754	8.95828e-11	NO	UP	UP
ENSG00000242588	LINC00672	0.876394	1.04219e-10	NO	UP	UP
ENSG00000242588	RSKR	0.871895	1.69823e-10	NO	UP	UP
ENSG00000242588	MLXIP	0.869472	2.19261e-10	NO	UP	UP
ENSG00000242588	ZNF207	0.868319	2.47155e-10	NO	UP	UP
ENSG00000242588	C1orf50	0.858517	6.55425e-10	NO	UP	UP
ENSG00000242588	H4C8	-0.852354	1.16664e-09	NO	UP	DOWN
ENSG00000242588	GIMAP7	-0.851653	1.2437e-09	NO	UP	DOWN
LINC-PINT	DDHD1	0.847399	1.82082e-09	NO	UP	UP
LINC-PINT	CTPS1	0.839335	3.63753e-09	NO	UP	UP
LINC-PINT	U2AF1	0.836193	4.71491e-09	NO	UP	UP
LINC-PINT	ZBTB6	-0.825628	1.0859e-08	NO	UP	DOWN
LINC-PINT	POLR2J3	0.824794	1.15706e-08	NO	UP	UP
LINC-PINT	RSKR	0.820535	1.59193e-08	NO	UP	UP
LINC-PINT	ZNF207	0.82052	1.59368e-08	NO	UP	UP
LINC-PINT	SDHAF1	-0.817665	1.96464e-08	NO	UP	DOWN
LINC-PINT	ZFC3H1	0.816209	2.18287e-08	NO	UP	UP
LINC-PINT	ID3	-0.814916	2.39512e-08	NO	UP	DOWN
ENSG00000271204	DDHD1	0.901941	4.30117e-12	NO	UP	UP
ENSG00000271204	POLR1H	-0.896073	9.61074e-12	NO	UP	DOWN
ENSG00000271204	POU5F2	0.881761	5.67464e-11	NO	UP	UP
ENSG00000271204	ZFC3H1	0.881116	6.11389e-11	NO	UP	UP
ENSG00000271204	ANXA2R	-0.879006	7.78029e-11	NO	UP	DOWN
ENSG00000271204	CTPS1	0.875386	1.16455e-10	NO	UP	UP
ENSG00000271204	SDHAF1	-0.868343	2.46536e-10	NO	UP	DOWN
ENSG00000271204	PEX12	-0.860936	5.18795e-10	NO	UP	DOWN
ENSG00000271204	ZNF207	0.860206	5.56952e-10	NO	UP	UP
ENSG00000271204	ID3	-0.849457	1.51645e-09	NO	UP	DOWN
ENSG00000291149	GPR18	-0.842151	2.86913e-09	NO	UP	DOWN
ENSG00000291149	PELO	-0.818742	1.81637e-08	NO	UP	DOWN
ENSG00000291149	PARS2	-0.816297	2.16914e-08	NO	UP	DOWN
ENSG00000291149	PUS3	-0.807033	4.15326e-08	NO	UP	DOWN
ENSG00000291149	NRBF2	-0.803271	5.35424e-08	NO	UP	DOWN
ENSG00000291149	ZNF614	-0.800869	6.27929e-08	NO	UP	DOWN
ENSG00000291149	PEX12	-0.790329	1.23297e-07	NO	UP	DOWN
ENSG00000291149	FAM200A	-0.787927	1.43026e-07	NO	UP	DOWN
ENSG00000291149	ZNF222	-0.787544	1.46434e-07	NO	UP	DOWN
ENSG00000291149	PNP	-0.785253	1.68359e-07	NO	UP	DOWN
ENSG00000290786	PARS2	-0.750449	1.16372e-06	NO	UP	DOWN
ENSG00000290786	ZKSCAN4	-0.739138	2.04212e-06	NO	UP	DOWN
ENSG00000290786	PUS3	-0.72384	4.18255e-06	NO	UP	DOWN
ENSG00000290786	ZBTB9	-0.716395	5.83025e-06	NO	UP	DOWN
ENSG00000290786	WDR5B	-0.703876	9.96327e-06	NO	UP	DOWN
ENSG00000290786	FAM200A	-0.69612	1.37008e-05	NO	UP	DOWN
ENSG00000290786	ZNF222	-0.695567	1.40104e-05	NO	UP	DOWN
ENSG00000290786	KIFBP	-0.692883	1.56041e-05	NO	UP	DOWN
ENSG00000290786	GPR18	-0.691535	1.64645e-05	NO	UP	DOWN
ENSG00000290786	PEX12	-0.687545	1.92678e-05	NO	UP	DOWN
ATP6V0E2-AS1	USP46	-0.855514	8.70921e-10	NO	DOWN	UP
ATP6V0E2-AS1	GAB2	-0.781023	2.16893e-07	NO	DOWN	UP
ATP6V0E2-AS1	N4BP3	0.779441	2.38122e-07	NO	DOWN	DOWN
ATP6V0E2-AS1	TIGD6	0.737399	2.22093e-06	NO	DOWN	DOWN
ATP6V0E2-AS1	WDR5B	0.726189	3.75797e-06	NO	DOWN	DOWN
ATP6V0E2-AS1	CETN3	0.722302	4.48336e-06	NO	DOWN	DOWN
ATP6V0E2-AS1	IGSF9B	-0.709271	7.93589e-06	NO	DOWN	UP
ATP6V0E2-AS1	IL23A	0.707971	8.38695e-06	NO	DOWN	DOWN
ATP6V0E2-AS1	ZNF132	0.691419	1.65404e-05	NO	DOWN	DOWN
ATP6V0E2-AS1	ARID5B	-0.689683	1.77162e-05	NO	DOWN	UP
RNF32-AS1	TNF	-0.796682	8.24829e-08	NO	UP	DOWN
RNF32-AS1	BORCS6	-0.793397	1.01712e-07	NO	UP	DOWN
RNF32-AS1	PTPRCAP	-0.787819	1.43985e-07	NO	UP	DOWN
RNF32-AS1	EXOSC4	-0.787453	1.47245e-07	NO	UP	DOWN
RNF32-AS1	ZNF326	0.785165	1.69255e-07	NO	UP	UP
RNF32-AS1	PELO	-0.784871	1.72292e-07	NO	UP	DOWN
RNF32-AS1	YY2	0.783458	1.87598e-07	NO	UP	UP
RNF32-AS1	CCNL1	0.76883	4.36908e-07	NO	UP	UP
RNF32-AS1	COA3	-0.767199	4.78277e-07	NO	UP	DOWN
RNF32-AS1	RPP25L	-0.75907	7.42927e-07	NO	UP	DOWN
ENSG00000272812	TIGD1	0.871909	1.6958e-10	NO	UP	UP
ENSG00000272812	ZSWIM3	-0.844511	2.34337e-09	NO	UP	DOWN
ENSG00000272812	TNFAIP8L2	-0.843071	2.6524e-09	NO	UP	DOWN
ENSG00000272812	U2AF1	0.838712	3.8311e-09	NO	UP	UP
ENSG00000272812	PTS	0.838648	3.85166e-09	NO	UP	UP
ENSG00000272812	MAD2L1BP	-0.825767	1.0744e-08	NO	UP	DOWN
ENSG00000272812	ERLIN1	-0.823274	1.29784e-08	NO	UP	DOWN
ENSG00000272812	SF1	0.820761	1.56557e-08	NO	UP	UP
ENSG00000272812	SPRYD4	0.81654	2.13146e-08	NO	UP	UP
ENSG00000272812	PTPRCAP	-0.81479	2.41669e-08	NO	UP	DOWN
ENSG00000261451	TET3	0.788254	1.40187e-07	NO	UP	UP
ENSG00000261451	POU5F2	0.786516	1.55928e-07	NO	UP	UP
ENSG00000261451	MLXIP	0.767388	4.73302e-07	NO	UP	UP
ENSG00000261451	CTPS1	0.761775	6.42901e-07	NO	UP	UP
ENSG00000261451	METTL18	-0.759288	7.34373e-07	NO	UP	DOWN
ENSG00000261451	BORCS6	-0.753908	9.74081e-07	NO	UP	DOWN
ENSG00000261451	U2AF1	0.74941	1.22696e-06	NO	UP	UP
ENSG00000261451	PTPRCAP	-0.746705	1.40633e-06	NO	UP	DOWN
ENSG00000261451	CCDC17	0.743704	1.63306e-06	NO	UP	UP
ENSG00000261451	DDHD1	0.739817	1.97598e-06	NO	UP	UP
ENSG00000254165	TIGD1	0.951643	2.10128e-16	NO	UP	UP
ENSG00000254165	PTPRCAP	-0.934518	1.52577e-14	NO	UP	DOWN
ENSG00000254165	SF1	0.908189	1.72545e-12	NO	UP	UP
ENSG00000254165	SPRYD4	0.907666	1.8669e-12	NO	UP	UP
ENSG00000254165	C1orf50	0.903165	3.61413e-12	NO	UP	UP
ENSG00000254165	ZBTB6	-0.897749	7.67687e-12	NO	UP	DOWN
ENSG00000254165	BORCS6	-0.895147	1.08633e-11	NO	UP	DOWN
ENSG00000254165	TET3	0.892398	1.55246e-11	NO	UP	UP
ENSG00000254165	PELO	-0.888452	2.54948e-11	NO	UP	DOWN
ENSG00000254165	ZNF207	0.886941	3.0676e-11	NO	UP	UP
C8orf44	SERINC5	0.828749	8.53722e-09	NO	UP	UP
C8orf44	PPARGC1B	0.825225	1.11972e-08	NO	UP	UP
C8orf44	ZNF207	0.797762	7.6925e-08	NO	UP	UP
C8orf44	C14orf119	-0.777278	2.70192e-07	NO	UP	DOWN
C8orf44	CTPS1	0.77209	3.63833e-07	NO	UP	UP
C8orf44	PTPRCAP	-0.770032	4.08539e-07	NO	UP	DOWN
C8orf44	BBS12	-0.767701	4.65181e-07	NO	UP	DOWN
C8orf44	SF1	0.762059	6.33131e-07	NO	UP	UP
C8orf44	RTN4R	-0.761004	6.70058e-07	NO	UP	DOWN
C8orf44	U2AF1	0.759882	7.11507e-07	NO	UP	UP
ENSG00000253636	CCDC17	0.865896	3.16775e-10	NO	UP	UP
ENSG00000253636	RPL35	-0.863633	3.97663e-10	NO	UP	DOWN
ENSG00000253636	MLXIP	0.855443	8.76759e-10	NO	UP	UP
ENSG00000253636	NOTCH2NLB	0.849854	1.46336e-09	NO	UP	UP
ENSG00000253636	DDHD1	0.843269	2.60787e-09	NO	UP	UP
ENSG00000253636	POU5F2	0.841536	3.0229e-09	NO	UP	UP
ENSG00000253636	ZFC3H1	0.83898	3.74687e-09	NO	UP	UP
ENSG00000253636	RNF5	-0.835437	5.01457e-09	NO	UP	DOWN
ENSG00000253636	SF1	0.824304	1.20082e-08	NO	UP	UP
ENSG00000253636	POLR1H	-0.822027	1.42489e-08	NO	UP	DOWN
ENSG00000260368	ERLIN1	0.753894	9.74796e-07	NO	DOWN	DOWN
ENSG00000260368	KCTD11	0.733939	2.61971e-06	NO	DOWN	DOWN
ENSG00000260368	ZNF230	0.729477	3.22945e-06	NO	DOWN	DOWN
ENSG00000260368	TIGD6	0.6949	1.43919e-05	NO	DOWN	DOWN
ENSG00000260368	LPAR5	0.693043	1.55044e-05	NO	DOWN	DOWN
ENSG00000260368	ZNF614	0.689904	1.75626e-05	NO	DOWN	DOWN
ENSG00000260368	EFCAB2	-0.685682	2.07181e-05	NO	DOWN	UP
ENSG00000260368	KIFBP	0.681759	2.4098e-05	NO	DOWN	DOWN
ENSG00000260368	ZKSCAN4	0.678789	2.69787e-05	NO	DOWN	DOWN
ENSG00000260368	TUBB4B	0.66949	3.8108e-05	NO	DOWN	DOWN
ENSG00000253106	EXOSC4	-0.814088	2.54072e-08	NO	UP	DOWN
ENSG00000253106	PELO	-0.793915	9.84299e-08	NO	UP	DOWN
ENSG00000253106	PNP	-0.78889	1.348e-07	NO	UP	DOWN
ENSG00000253106	TIGD1	0.775452	3.00298e-07	NO	UP	UP
ENSG00000253106	ZNF326	0.77451	3.16988e-07	NO	UP	UP
ENSG00000253106	DBF4	0.773144	3.4269e-07	NO	UP	UP
ENSG00000253106	SREK1	0.769879	4.12041e-07	NO	UP	UP
ENSG00000253106	FKBP2	-0.76334	5.90766e-07	NO	UP	DOWN
ENSG00000253106	NAB2	-0.743446	1.65403e-06	NO	UP	DOWN
ENSG00000253106	SPRYD4	0.741747	1.79832e-06	NO	UP	UP
LINC02964	CD55	0.75835	7.71851e-07	NO	UP	UP
LINC02964	CXCR3	-0.697807	1.27945e-05	NO	UP	DOWN
LINC02964	MTLN	-0.687695	1.91545e-05	NO	UP	DOWN
LINC02964	DBF4	0.67713	2.8719e-05	NO	UP	UP
LINC02964	CCDC28B	-0.663781	4.68321e-05	NO	UP	DOWN
LINC02964	RNASEH2A	-0.648537	7.9548e-05	NO	UP	DOWN
LINC02964	SREK1	0.645167	8.90873e-05	NO	UP	UP
LINC02964	RNF5	-0.64367	9.36426e-05	NO	UP	DOWN
LINC02964	RBM44	0.640777	0.000103038	NO	UP	UP
LINC02964	PITPNM2	0.640398	0.000104329	NO	UP	UP
PRNCR1	SREK1	0.836421	4.62786e-09	NO	UP	UP
PRNCR1	POU5F2	0.817813	1.94369e-08	NO	UP	UP
PRNCR1	RNF5	-0.802625	5.58985e-08	NO	UP	DOWN
PRNCR1	SLC36A4	0.798981	7.10642e-08	NO	UP	UP
PRNCR1	DDHD1	0.790334	1.23256e-07	NO	UP	UP
PRNCR1	IFI27L2	-0.785589	1.64967e-07	NO	UP	DOWN
PRNCR1	PDK1	0.777249	2.70649e-07	NO	UP	UP
PRNCR1	RPP25L	-0.774116	3.24222e-07	NO	UP	DOWN
PRNCR1	ZNF326	0.773582	3.34255e-07	NO	UP	UP
PRNCR1	SIT1	-0.773525	3.35349e-07	NO	UP	DOWN
MIRLET7A1HG	ZNF326	0.823083	1.31662e-08	NO	UP	UP
MIRLET7A1HG	TIGD1	0.791216	1.16665e-07	NO	UP	UP
MIRLET7A1HG	PIGA	0.78431	1.78224e-07	NO	UP	UP
MIRLET7A1HG	SPRYD4	0.775316	3.02656e-07	NO	UP	UP
MIRLET7A1HG	SIK1	0.766865	4.8718e-07	NO	UP	UP
MIRLET7A1HG	ACTL10	-0.764444	5.56343e-07	NO	UP	DOWN
MIRLET7A1HG	ZNF207	0.761285	6.60035e-07	NO	UP	UP
MIRLET7A1HG	C1orf50	0.758895	7.49877e-07	NO	UP	UP
MIRLET7A1HG	TMEM102	-0.756685	8.42693e-07	NO	UP	DOWN
MIRLET7A1HG	RHOU	-0.752115	1.06858e-06	NO	UP	DOWN
MFSD14C	FOXK1	0.898103	7.31747e-12	NO	UP	UP
MFSD14C	SERINC5	0.883083	4.8635e-11	NO	UP	UP
MFSD14C	RAB33A	-0.868641	2.3905e-10	NO	UP	DOWN
MFSD14C	MLXIP	0.861637	4.84391e-10	NO	UP	UP
MFSD14C	NDUFB3	-0.861278	5.01708e-10	NO	UP	DOWN
MFSD14C	ZBTB6	-0.861185	5.06289e-10	NO	UP	DOWN
MFSD14C	TUBB4B	-0.842464	2.79376e-09	NO	UP	DOWN
MFSD14C	SF1	0.835738	4.89339e-09	NO	UP	UP
MFSD14C	PTPRCAP	-0.831379	6.94433e-09	NO	UP	DOWN
MFSD14C	ZNF207	0.830406	7.49903e-09	NO	UP	UP
MIR600HG	TUBB4B	-0.8337	5.77067e-09	NO	UP	DOWN
MIR600HG	CLIC1	-0.812733	2.79671e-08	NO	UP	DOWN
MIR600HG	RAB33A	-0.796047	8.59191e-08	NO	UP	DOWN
MIR600HG	NDUFB3	-0.79187	1.1198e-07	NO	UP	DOWN
MIR600HG	NOP10	-0.781375	2.12416e-07	NO	UP	DOWN
MIR600HG	RTP4	-0.780993	2.17283e-07	NO	UP	DOWN
MIR600HG	ENSG00000282988	-0.778023	2.58731e-07	NO	UP	DOWN
MIR600HG	TMEM102	-0.766314	5.02211e-07	NO	UP	DOWN
MIR600HG	PNP	-0.762944	6.03574e-07	NO	UP	DOWN
MIR600HG	CD52	-0.762846	6.0678e-07	NO	UP	DOWN
ZNF674-AS1	IDH1	-0.889042	2.37005e-11	NO	UP	DOWN
ZNF674-AS1	ERLIN1	-0.875707	1.12414e-10	NO	UP	DOWN
ZNF674-AS1	PIGA	0.862155	4.60354e-10	NO	UP	UP
ZNF674-AS1	SPRYD4	0.853417	1.05826e-09	NO	UP	UP
ZNF674-AS1	ENSG00000256591	0.843343	2.5913e-09	NO	UP	UP
ZNF674-AS1	TMEM102	-0.83778	4.13868e-09	NO	UP	DOWN
ZNF674-AS1	BORCS6	-0.836318	4.66726e-09	NO	UP	DOWN
ZNF674-AS1	TIGD1	0.831498	6.87919e-09	NO	UP	UP
ZNF674-AS1	YY2	0.829773	7.8807e-09	NO	UP	UP
ZNF674-AS1	ZNF230	-0.819487	1.71974e-08	NO	UP	DOWN
ENSG00000271533	POU5F2	0.914945	5.95394e-13	NO	UP	UP
ENSG00000271533	DDHD1	0.886823	3.11195e-11	NO	UP	UP
ENSG00000271533	ZFC3H1	0.83822	3.99072e-09	NO	UP	UP
ENSG00000271533	PTPRCAP	-0.835686	4.91399e-09	NO	UP	DOWN
ENSG00000271533	BORCS6	-0.820295	1.62046e-08	NO	UP	DOWN
ENSG00000271533	ZNF207	0.819218	1.75406e-08	NO	UP	UP
ENSG00000271533	SERINC5	0.818907	1.79453e-08	NO	UP	UP
ENSG00000271533	RNF5	-0.816481	2.14044e-08	NO	UP	DOWN
ENSG00000271533	CTPS1	0.808162	3.84442e-08	NO	UP	UP
ENSG00000271533	MLXIP	0.800782	6.3155e-08	NO	UP	UP
ENSG00000261101	PTS	0.919251	2.88377e-13	NO	UP	UP
ENSG00000261101	SF1	0.908297	1.6974e-12	NO	UP	UP
ENSG00000261101	SPRYD4	0.901929	4.30875e-12	NO	UP	UP
ENSG00000261101	TIGD1	0.89917	6.32588e-12	NO	UP	UP
ENSG00000261101	C14orf119	-0.898792	6.66234e-12	NO	UP	DOWN
ENSG00000261101	RTP4	-0.897923	7.49794e-12	NO	UP	DOWN
ENSG00000261101	NDUFB3	-0.890363	2.00956e-11	NO	UP	DOWN
ENSG00000261101	GIMAP7	-0.888725	2.46494e-11	NO	UP	DOWN
ENSG00000261101	U2AF1	0.876296	1.05349e-10	NO	UP	UP
ENSG00000261101	PTPRCAP	-0.875864	1.10495e-10	NO	UP	DOWN
ENSG00000286327	PTPRCAP	-0.872408	1.6078e-10	NO	UP	DOWN
ENSG00000286327	MLXIP	0.863439	4.05432e-10	NO	UP	UP
ENSG00000286327	SF1	0.858484	6.57448e-10	NO	UP	UP
ENSG00000286327	BORCS6	-0.83655	4.57936e-09	NO	UP	DOWN
ENSG00000286327	TRA2B	0.836341	4.65825e-09	NO	UP	UP
ENSG00000286327	SERINC5	0.83407	5.60144e-09	NO	UP	UP
ENSG00000286327	ZBTB6	-0.831695	6.77284e-09	NO	UP	DOWN
ENSG00000286327	CLIC1	-0.830651	7.35542e-09	NO	UP	DOWN
ENSG00000286327	POLR1H	-0.821907	1.43778e-08	NO	UP	DOWN
ENSG00000286327	NDUFB3	-0.821316	1.50235e-08	NO	UP	DOWN
